# Supplementary material for: High Levels of Diversity Uncovered in a Widespread Nominal Taxon: Continental Phylogeography of the Neotropical Tree Frog Dendropsophus minutus
Source: PLoS One. 2014 Sep 10;9(9):e103958. doi: 10.1371/journal.pone.0103958 (PMC4160190; doi:10.1371/journal.pone.0103958)
Supplement: Table S1 — Complete data collection with genbank accession numbers, voucher numbers and locality information. (CSV) [file pone.0103958.s006.csv]

Genus	species	GMYC lineage number	Tissue number	Field number	Voucher specimen/collection number	Sequence name used in Gehara et al	GENBANK COI NUMBER	GENBANK 16S Number		lat	long	Country	Province/Department	Locality									Fecha captura
Dendropsophus	gr. minutus lineage 1	1	Alcool8872	MSH10367	NA	AF_MTR_MSH10367_Anavilh_AM	KJ833330	KJ833300		-2.5344	-60.8367	Brazil	AM	E.E. Anavilhanas- Base 2
Dendropsophus	gr. minutus lineage 1	1	AMNH 20080	AMNH 20080	MNRJ 77904	SCF_AMNH20080_RR	KJ933621	KJ933533		0.196	-60.6485	Brazil	Roraima	Floresta ~3 Km de casa del Sr Domingo
Dendropsophus	gr. minutus lineage 1	1	AMNH 20204	AMNH 20204	MNRJ 77936	SCF_AMNH20204_SJBaliza_RR	KJ933622	KJ933534		0.9528	-59.9287	Brazil	Roraima	Sao Joao de Baliza, BR 210
Dendropsophus	gr. minutus lineage 1	1	AMNH 20205	AMNH 20205	INPA-H 31217	SCF_AMNH20205_SJBaliza_RR	KJ933623	KJ933535		0.9528	-59.9287	Brazil	Roraima	Sao Joao de Baliza, BR 210
Dendropsophus	gr. minutus lineage 1	1	AMNH 20206	AMNH 20206	MNRJ 77937	SCF_AMNH20206_SJBaliza_RR	KJ933624	KJ933536		0.9528	-59.9287	Brazil	Roraima	Sao Joao de Baliza, BR 210
Dendropsophus	gr. minutus lineage 2	2	CM200	CM200	NA	AF_MTR_CM200_FrenchGuyana	KJ833331	KJ833301		4.3333	-54.25	France	French Guiana	Grand Santi
Dendropsophus	gr. minutus lineage 2	2	Alcool1236	MTR13948	NA	AF_MTR13948_LarJari_AP	KJ833332	KJ833302		-0.7167	-52.3833	Brazil	AP	Laranjal do Jari
Dendropsophus	gr. minutus lineage 2	2	CM114	CM114	NA	AF_MTR_CM114_FrenchGuyana	KJ833333	KJ833303		4.7167	-52.1333	France	French Guiana	Kaw2
Dendropsophus	gr. minutus lineage 2	2	Alcool12039	MTR13739	NA	AF_MTR13739_SerNavio_AP	KJ833334	KJ833304		0.9181	-52.0028	Brazil	AP	Serra do Navio
Dendropsophus	gr. minutus lineage 2	2	Alcool12243	MTR13905	NA	AF_MTR13905_Lourenco_AP	KJ833335	KJ833305		2.3236	-51.6453	Brazil	AP	Lourenco
Dendropsophus	gr. minutus lineage 2	2	PK2209	PK2209	IRSNB 15664	PK2209_GranSabana_Venez	KJ833569	KJ833268		5.78	-61.3933	Venezuela	Bolivar State	Gran Sabana
Dendropsophus	gr. minutus lineage 2	2	PK2273	PK2273	IRSNB 15710	PK2273_guadaTepui_Venez	KJ833570	KJ833269		5.29	-60.9181	Venezuela	Bolivar State	Upper slopes of Guadacapiapu Tepui
Dendropsophus	gr. minutus lineage 2	2	PK2274	PK2274	IRSNB 15711	PK2274_guadaTepui_Venez	KJ833571	KJ833270		5.29	-60.9181	Venezuela	Bolivar State	Upper slopes of Guadacapiapu Tepui
Dendropsophus	gr. minutus lineage 2	2	PK2277	PK2277	IRSNB 15713	PK2277_guadaTepui_Venez	KJ833572	KJ833271		5.29	-60.9181	Venezuela	Bolivar State	Upper slopes of Guadacapiapu Tepui
Dendropsophus	gr. minutus lineage 2	2	PK2377	PK2377	IRSNB 15771	PK2377_ueiTepui_Venez	KJ833573	KJ833272		5.0147	-60.6156	Venezuela	Bolivar State	Uei Tepui
Dendropsophus	gr. minutus lineage 2	2	PK2378	PK2378	IRSNB 15772	PK2378_ueiTepui_Venez	KJ833574	KJ833273		5.0147	-60.6156	Venezuela	Bolivar State	Uei Tepui
Dendropsophus	gr. minutus lineage 2	2	PK2380	PK2380	IRSNB 15773	PK2380_ueiTepui_Venez	KJ833575	KJ833274		5.0147	-60.6156	Venezuela	Bolivar State	Uei Tepui
Dendropsophus	gr. minutus lineage 2	2	PK1805	PK1805	IRSNB 15913	PK_1805_Philipi_Guyana	KJ833576	KJ833275		5.35	-60.3667	Guyana	Cuyuni- Mazaruni District	Philipi
Dendropsophus	gr. minutus lineage 2	2	can be provided upon request	IWO 054	MTKD 47914	RErst_MTKD47914_Iwok_Guyana	KJ833577	KJ833277		4.5961	-58.7203	Guyana		Iwokrama Forest, Guyana
Dendropsophus	gr. minutus lineage 2	2	can be provided upon request	IWO 055	MTKD 47915	RErst_MTKD47915_Iwok_Guyana	KJ833578	KJ833278		4.5961	-58.7203	Guyana		Iwokrama Forest, Guyana
Dendropsophus	gr. minutus lineage 2	2	can be provided upon request	IWO 071	MTKD 47916	RErst_MTKD47916_Iwok_Guyana	KJ833579	KJ833279		4.5961	-58.7203	Guyana		Iwokrama Forest, Guyana
Dendropsophus	gr. minutus lineage 2	2	can be provided upon request	IWOH0106	MTKD 47672	RErst_MTKD47672_Iwok_Guyana	KJ833580	KJ833280		4.6715	-58.6852	Guyana		Iwokrama Forest, Guyana
Dendropsophus	gr. minutus lineage 2	2	can be provided upon request	IWOH0406	MTKD 47673	RErst_MTKD47673_Iwok_Guyana	KJ833581	KJ833281		4.6715	-58.6852	Guyana		Iwokrama Forest, Guyana
Dendropsophus	gr. minutus lineage 2	2	can be provided upon request	IWOH0306	MTKD 47675	RErst_MTKD47675_Iwok_Guyana	KJ833582	KJ833282		4.6715	-58.6852	Guyana		Iwokrama Forest, Guyana
Dendropsophus	gr. minutus lineage 2	2	AMNH 20081	AMNH 20081	INPA-H 31208	SCF_AMNH20081_RR	KJ933625	KJ933537		0.196	-60.6485	Brazil	Roraima	Floresta ~3 Km de casa del Sr Domingo
Dendropsophus	gr. minutus lineage 2	2	can be provided upon request	IWO 090	MTKD 47919	RErnst_MTKD47919_IWOK_Guyana		KJ833276		4.5961	-58.7203	Guyana		Iwokrama Forest, Guyana
Dendropsophus	gr. minutus lineage 3	3	PK2210	PK2209	IRSNB 15665	PK2210_GranSabana_Venez	KJ833583	KJ833283		5.78	-61.3933	Venezuela	Bolivar State	Gran Sabana
Dendropsophus	cf. goughi lineage 4	4	DNA-ZSM 1600/2006	no	ZSM 1600/2006	FG_ZSM1600_2006_Tobago	KJ833539	KJ833236		11.2886	-60.6706	Trinidad and Tobago	Tobago island	Englishman Bay
Dendropsophus	cf. goughi lineage 4	4	DNA-ZSM 1602/2006	no	ZSM 1602/2006	FG_ZSM1602_2006_Tobago	KJ833540	KJ833237		11.2886	-60.6706	Trinidad and Tobago	Tobago island	Englishman Bay
Dendropsophus	cf. goughi lineage 4	4	AJC 3167	AJC 3167	mHNLS 20101	SCF_AJC3167_PPChien_Venez	KJ933626	KJ933538		8.0477	-61.8431	Venezuela	Bolivar	7 km al NE de El Palmar, Sierra de Imataca, municipio Padre Pedro Chien
Dendropsophus	cf. goughi lineage 4	4	AJC 3168	AJC 3168	mHNLS 20102	SCF_AJC3168_PPChien_Venez	KJ933627	KJ933539		8.0477	-61.8431	Venezuela	Bolivar	7 km al NE de El Palmar, Sierra de Imataca, municipio Padre Pedro Chien
Dendropsophus	cf. goughi lineage 4	4	AJC 3169	AJC 3169	mHNLS 20103	SCF_AJC3169_PPChien_Venez	KJ933628	KJ933540		8.0477	-61.8431	Venezuela	Bolivar	7 km al NE de El Palmar, Sierra de Imataca, municipio Padre Pedro Chien
Dendropsophus	cf. goughi lineage 4	4	AJC 3170	AJC 3170	mHNLS 20104	SCF_AJC3170_PPChien_Venez	KJ933629	KJ933541		8.0477	-61.8431	Venezuela	Bolivar	7 km al NE de El Palmar, Sierra de Imataca, municipio Padre Pedro Chien
Dendropsophus	cf. goughi lineage 4	4	AJC 3295	AJC 3295	mHNLS 20226	SCF_AJC3295_AntoDiaz_Venez	KJ933630	KJ933543		8.3267	-61.7161	Venezuela	Delta Amacuro	24 km al N del campamento de la Reserva Forestal Rio Grande (CODEFORSA), Sierra de Imataca, municipio Antonio Diaz
Dendropsophus	cf. goughi lineage 4	4	AJC 3296	AJC 3296	mHNLS 20227	SCF_AJC3296_AntoDiaz_Venez	KJ933631	KJ933544		8.3267	-61.7161	Venezuela	Delta Amacuro	24 km al N del campamento de la Reserva Forestal Rio Grande (CODEFORSA), Sierra de Imataca, municipio Antonio Diaz
Dendropsophus	cf. goughi lineage 4	4	AJC 3171	AJC 3171	mHNLS 20105	SCF_AJC3171_PPChien_Venez		KJ933542		8.0477	-61.8431	Venezuela	Bolivar	7 km al NE de El Palmar, Sierra de Imataca, municipio Padre Pedro Chien
Dendropsophus	gr. minutus lineage 5	5		MTR20829	NA	AF_MTR20829_Tepequem_RO	KJ833336	KJ833306		3.7535	-61.7047	Brazil	RR	Tepequem
Dendropsophus	gr. minutus lineage 6	6	AJC 2928	AJC 2928	mHNLS 19876	SCF_AJC2928_Atures_Venez	KJ933632	KJ933545		5.5805	-67.4907	Venezuela	Amazonas	Charca alrededores cerro Las Pavas, carretera Puerto Ayacucho-Gavilan, municipio Atures
Dendropsophus	gr. minutus lineage 6	6	AJC 2929	AJC 2929	mHNLS 19877	SCF_AJC2929_Atures_Venez	KJ933633	KJ933546		5.5805	-67.4907	Venezuela	Amazonas	Charca alrededores cerro Las Pavas, carretera Puerto Ayacucho-Gavilan, municipio Atures
Dendropsophus	gr. minutus lineage 6	6	AJC 2931	AJC 2931	mHNLS 19879	SCF_AJC2931_Atures_Venez	KJ933634	KJ933547		5.5805	-67.4907	Venezuela	Amazonas	Charca alrededores cerro Las Pavas, carretera Puerto Ayacucho-Gavilan, municipio Atures
Dendropsophus	gr. minutus lineage 6	6	AJC 2932	AJC 2932	mHNLS 19880	SCF_AJC2932_Atures_Venez	KJ933635	KJ933548		5.5805	-67.4907	Venezuela	Amazonas	Charca alrededores cerro Las Pavas, carretera Puerto Ayacucho-Gavilan, municipio Atures
Dendropsophus	gr. minutus lineage 6	6	AJC 3088	AJC 3088	mHNLS 20031	SCF_AJC3088_Atures_Venez	KJ933636	KJ933549		5.5468	-67.4486	Venezuela	Amazonas	Cano La Culebra, carretera Puerto Ayacucho-Gavilan, municipio Atures
Dendropsophus	gr. minutus lineage 7	7	74240/2	159	NMP6V 74240/2	JMvec_NMP6V51354_74240_2_Santonio	KJ833541	KJ833238		-11.4833	-68.8667	Bolivia	Pando	San Antonio
Dendropsophus	cf. stingi lineage 8	8	AJC 4003	AJC 4003	ANDES-A 1492	AC_AJC4003_BOYACA_Colomb	KJ817830	KJ817824		5.2021	-73.186	Colombia	Boyaca	Borde de estanque con peces
Dendropsophus	cf. stingi lineage 8	8	AJC 3999	AJC 3999	ANDES-A 1491	AC_AJC3999_Miraflores_Colomb	KJ817831	KJ817825		5.2012	-73.1834	Colombia	Boyaca	Finca La Esperanza, Miraflores
Dendropsophus	cf. stingi lineage 8	8	AJC 4004	AJC 4004	ANDES-A 1493	AC_AJC4004_Miraflores_Colomb	KJ817832	KJ817826		5.2006	-73.1822	Colombia	Boyaca	En cultivo de Pitaya, Miraflores
Dendropsophus	cf. stingi lineage 8	8	AJC 4110	AJC 4111	ANDES-A 1490	AC_AJC4110_Sabanalar_Colomb	KJ817833	KJ817827		4.85	-73.0333	Colombia	Casanare	Sabanalarga
Dendropsophus	cf. stingi lineage 8	8	LSB 373	LSB 373	ANDES-A 1488	AC_LSB373_Dstingi_Pajarito_Colomb	KJ817834	KJ817828		5.2942	-72.7061	Colombia	Boyaca	Pajarito, quebrada la limona
Dendropsophus	cf. stingi lineage 8	8	LSB 374	LSB 374	ANDES-A 1489	AC_LSB374_Dstingi_Pajarito_Colomb	KJ817835	KJ817829		5.2942	-72.7061	Colombia	Boyaca	Pajarito, quebrada la limona
Dendropsophus	cf. stingi lineage 9	9	CFBH-T 9937		CFBH 21569	CFBHT_9937_Ique_MT	KJ833370	KJ833042		-11.3778	-58.7408	Brazil	MT	Estacao Ecologica Ique -
Dendropsophus	cf. stingi lineage 9	9	CFBH-T 9939		CFBH 21571	CFBHT_9939_Ique_MT	KJ833371	KJ833043		-11.3778	-58.7408	Brazil	MT	Estacao Ecologica Ique -
Dendropsophus	cf. stingi lineage 10	10			MPEG 18956	VD_MPEG18956_PARNAAM_PA		KJ940033		4.0356	-51.2	Brazil	PA	Itaituba
Dendropsophus	cf. stingi lineage 11	11		JMG 162	MZUTI 162	JMG_162_equador	KJ833542	KJ833239		-1.4066	-77.7036	Ecuador
Dendropsophus	cf. stingi lineage 11	11		JMG 171	MZUTI 171	JMG_171_equador	KJ833543	KJ833240		-1.4066	-77.7036	Ecuador
Dendropsophus	cf. stingi lineage 11	11		JMG 229	MZUTI 229	JMG_229_equador	KJ833544	KJ833241		-1.4066	-77.7036	Ecuador
Dendropsophus	cf. stingi lineage 11	11		JMG 306	MZUTI 306	JMG_306_equador	KJ833545	KJ833242		-1.4066	-77.7036	Ecuador
Dendropsophus	cf. stingi lineage 12	12		JMG 636	MZUTI 1419	JMG_636_equador	KJ833546	KJ833243		-3.9963	-78.4558	Ecuador	Morona Santiago	Road from Limon Indanza to Plan de Milagro
Dendropsophus	cf. aperomeus lineage 13	13	ET 10-023	ET 10-023	not available	ET10_23_PNieva_Peru		KJ933550		-5.6714	-77.771	Peru	San Martin	near Puente Nieva, Alto Mayo, 1953 m asl
Dendropsophus	cf. aperomeus lineage 13	13	ET 10-025	ET 10-025	not available	ET10_25_PNieva_Peru		KJ933551		-5.6714	-77.771	Peru	San Martin	near Puente Nieva, Alto Mayo, 1953 m asl
Dendropsophus	cf. aperomeus lineage 13	13	ET 10-026	ET 10-026	not available	ET10_26_PNieva_Peru		KJ933552		-5.6714	-77.771	Peru	San Martin	near Puente Nieva, Alto Mayo, 1953 m asl
Dendropsophus	cf. aperomeus lineage 13	13	ET 10-027	ET 10-027	not available	ET10_27_PNieva_Peru		KJ933553		-5.6714	-77.771	Peru	San Martin	near Puente Nieva, Alto Mayo, 1953 m asl
Dendropsophus	gr. minutus lineage 14	14	AJC 2722	AJC 2722	MNCN not yet catalogued	JMP_AJC2722_Charca_Peru	KJ933637	KJ933554		-6.4308	-76.3087	Peru	San Martin	Carretera Tarapoto-Yurimaguas, Charca
Dendropsophus	gr. minutus lineage 14	14	AJC 2724	AJC 2724	MNCN not yet catalogued	JMP_AJC2724_Charca_peru	KJ933638	KJ933555		-6.4308	-76.3087	Peru	San Martin	Carretera Tarapoto-Yurimaguas, Charca
Dendropsophus	gr. minutus lineage 14	14	AJC 2726	AJC 2726	MHNC 13942	JMP_AJC2726_Charca_peru	KJ933639	KJ933556		-6.4308	-76.3087	Peru	San Martin	Carretera Tarapoto-Yurimaguas, Charca
Dendropsophus	cf. delarivai lineage 15	15	MHNC 5961	3583	MHNC 5961	JMP_MHNC5961_delari_Peru	KJ933640	KJ933557		-14.7837	-68.6006	Peru	Puno	Santo Domingo Pto 1
Dendropsophus	cf. delarivai lineage 15	15	PE-06-057	4547	not available	JMP_PE06057_delari_Peru		KJ933558		-14.3513	-68.2188	Peru	Puno	Entre Santa Rosa y San Juan del Oro. Sandia
Dendropsophus	cf. delarivai lineage 15	15	PE-06-058	4548	not available	JMP_PE06058_delari_Peru		KJ933559		-14.3513	-68.2188	Peru	Puno	Entre Santa Rosa y San Juan del Oro. Sandia
Dendropsophus	cf. delarivai lineage 15	15	PE-06-059	4549	not available	JMP_PE06059_delari_Peru		KJ933560		-14.3513	-68.2188	Peru	Puno	Entre Santa Rosa y San Juan del Oro. Sandia
Dendropsophus	cf. delarivai lineage 15	15	PE-06-060	4550	not available	JMP_PE06060_delari_Peru		KJ933561		-14.3513	-68.2188	Peru	Puno	Entre Santa Rosa y San Juan del Oro. Sandia
Dendropsophus	cf. delarivai lineage 15	15	PE-06-061	4551	not available	JMP_PE06061_delari_Peru		KJ933562		-14.3513	-68.2188	Peru	Puno	Entre Santa Rosa y San Juan del Oro. Sandia
Dendropsophus	cf. delarivai lineage 15	15	PE-06-062	4552	not available	JMP_PE06062_delari_Peru		KJ933563		-14.3513	-68.2188	Peru	Puno	Entre Santa Rosa y San Juan del Oro. Sandia
Dendropsophus	cf. delarivai lineage 15	15	PE-06-063	4553	not available	JMP_PE06063_delari_Peru		KJ933564		-14.3513	-68.2188	Peru	Puno	Entre Santa Rosa y San Juan del Oro. Sandia
Dendropsophus	cf. delarivai lineage 16	16	PE-06-156	4668	not available	JMP_PE06156_delari_Peru	KJ933641	KJ933565		-13.5	-72.6333	Peru	Cuzco	A 5 km de San Lorenzo hacia Quince Mil. Ouispicanchis
Dendropsophus	cf. delarivai lineage 16	16	PE-06-133	4642	not available	JMP_PE06133_delari_Peru	KJ933642	KJ933566		-13	-71.3167	Peru	Cuzco	San Miguel, Valle de Marcapata. Ouispicanchis
Dendropsophus	cf. xapuriensis lineage 17	17	CFBHT to be deposited	TG 2812	CFBH to be deposited	xapuriensis_TG2812_Tarauaca_AC		KJ940034		-8.1608	-70.7658	Brazil	Acre	Mata da Infraero, municipality of Cruzeiro do Sul
Dendropsophus	cf. xapuriensis lineage 18	18	GGU 950	GGU 950	not available	JMP_GGU950_Requena_Peru	KJ933643	KJ933567		-6.7467	-75.0556	Peru	Loreto	Rio Buncuya. Provincia Requena
Dendropsophus	cf. xapuriensis lineage 18	18	72571		NMP6V 72571	xapuriensis_JMs_72571_BOL		KJ833244		-11.32	-67.44	Bolivia	Pando	Bioceanica
Dendropsophus	minutus lineage 19	19	Alcool2847	MRT6121	NA	AF_MRT6121_UrucuiUna_PI	KJ833337	KJ833307		-8.9225	-44.9744	Brazil	PI	Urucui-Una
Dendropsophus	minutus lineage 19	19	Alcool19462	MTR17111	NA	AF_MTR17111_Jequit_MG	KJ833338	KJ833308		-16.4333	-41	Brazil	MG	Jequitinhonha, Estrada para Almenara
Dendropsophus	minutus lineage 19	19	Alcool9613	MTR12397	NA	AF_MTR12397_Linhares_ES	KJ833339	KJ833309		-19.3719	-39.8901	Brazil	ES	Linhares, Reserva da Companhia Vale do Rio Doce
Dendropsophus	minutus lineage 19	19	CFBH-T 9017	KZ - 2237	NA	CFBHT_9017_linhares_ES	KJ833372	KJ833044		-19.3719	-39.8901	Brazil	Linhares, ES	Reserva Biologica - Companhia Vale do Rio Doce,
Dendropsophus	minutus lineage 19	19	CFBH-T 9025	KZ - 2238	NA	CFBHT_9025_Linhares_ES	KJ833373	KJ833045		-19.3719	-39.8901	Brazil	Linhares, ES	Reserva Biologica - Companhia Vale do Rio Doce,
Dendropsophus	minutus lineage 19	19	MNRJ 42641		MNRJ 42641	PJr_MNRJ_42641_PSeguro_BA	KJ833547	KJ833245		-16.4333	-39.0833	Brazil	Bahia	Porto Seguro
Dendropsophus	minutus lineage 19	19	BR37	XX23	MZUESC8853	MSole_BR37_Camacan_BA	KJ933644	KJ933568		-15.4197	-39.4961	Brazil	Bahia	Serra Bonita - Camacan, BA
Dendropsophus	minutus lineage 19	19	BR28	BA51	MZUESC9802	MSole_BR28_Prado_BA	KJ933645	KJ933569		-17.35	-39.2167	Brazil	Bahia	Prado-BA
Dendropsophus	minutus lineage 19	19	BR29	BA52	MZUESC9803	MSole_BR29_Prado_BA	KJ933646	KJ933570		-17.35	-39.2167	Brazil	Bahia	Prado-BA
Dendropsophus	minutus lineage 19	19	BR30	BA53	MZUESC9804	MSole_BR30_Prado_BA	KJ933647	KJ933571		-17.35	-39.2167	Brazil	Bahia	Prado-BA
Dendropsophus	minutus lineage 19	19	BR34	XX16	MZUESC9283	MSole_BR34_Itubera_BA	KJ933648	KJ933572		-13.7333	-39.15	Brazil	Bahia	Michelin – Itubera, BA
Dendropsophus	minutus lineage 19	19	BR35	XX17	MZUESC9284	MSole_BR35_Itubera_BA	KJ933649	KJ933573		-13.7333	-39.15	Brazil	Bahia	Michelin – Itubera, BA
Dendropsophus	minutus lineage 19	19	BR26	BA38	MZUESC9882	MSole_BR26_PSeguro_BA	KJ933650	KJ933574		-16.4333	-39.0833	Brazil	Bahia	RPPN Veracel - Porto Seguro, BA
Dendropsophus	minutus lineage 19	19	BR27	BA39	MZUESC9883	MSole_BR27_Pseguro_BA	KJ933651	KJ933575		-16.4333	-39.0833	Brazil	Bahia	RPPN Veracel - Porto Seguro, BA
Dendropsophus	minutus lineage 19	19	BR31	XX10	MZUESC9809	MSole_BR31_RPPNVeracel_BA	KJ933652	KJ933576		-16.4333	-39.0833	Brazil	Bahia	RPPN Veracel
Dendropsophus	minutus lineage 19	19	BR32	XX11	MZUESC9810	MSole_BR32_RPPNVeracel_BA	KJ933653	KJ933577		-16.4333	-39.0833	Brazil	Bahia	RPPN Veracel
Dendropsophus	minutus lineage 19	19	MS 3		MZUESC9418	MSole_3_Ilheus_BA	KJ933654	KJ933578		-14.8167	-39.0333	Brazil	Bahia	Ilheus
Dendropsophus	minutus lineage 19	19	MS 6		MZUESC9419	MSole_6_Ilheus_BA	KJ933655	KJ933579		-14.8167	-39.0333	Brazil	Bahia	Ilheus
Dendropsophus	minutus lineage 19	19	MS 7		MZUESC9420	MSole_7_Ilheus_BA	KJ933656	KJ933580		-14.8167	-39.0333	Brazil	Bahia	Ilheus
Dendropsophus	minutus lineage 20	20	Alcool19517	MTR17147	NA	AF_MTR17147_Jequit_MG	KJ833340	KJ833310		-16.4355	-41.0033	Brazil	MG	Reserva Biologica da Mata Escura, Jequitinhonha
Dendropsophus	minutus lineage 20	20	MNRJ 46513		MNRJ 46513	PJr_MNRJ_46513_BoaNova_BA	KJ833548	KJ833246		-14.3667	-40.1667	Brazil	Bahia	Boa Nova
Dendropsophus	minutus lineage 21	21	Alcool8418	MTR11546	NA	AF_MTR11546_Ibitirama_ES	KJ833341	KJ833311		-20.4809	-41.7083	Brazil	ES	Parque Nacional do Caparao, Santa Marta, Ibitirama
Dendropsophus	minutus lineage 22	22	CFBH-T 2236		CFBH 8102	CFBHT_2236_Paraitin_SP	KJ833374	KJ833046		-23.0264	-45.5553	Brazil	Sao Luis do Paraitinga, SP	PESM
Dendropsophus	minutus lineage 22	22	CFBH-T 2239		CFBH 8105	CFBHT_2239_Paraitin_SP	KJ833375	KJ833047		-23.0264	-45.5553	Brazil	Sao Luis do Paraitinga, SP	PESM
Dendropsophus	minutus lineage 22	22	CFBH-T 2522	Carol 057	CFBH 10550	CFBHT_2522_BAlto_SP	KJ833376	KJ833049		-23.4736	-45.3525	Brazil	Bairro alto, SP
Dendropsophus	minutus lineage 22	22	CFBH-T 2533	Carol 068	CFBH 10561	CFBHT_2533_BAlto_SP	KJ833377	KJ833050		-23.4736	-45.3525	Brazil	Bairro alto, SP
Dendropsophus	minutus lineage 22	22	CFBH-T 2947		CFBH 11192	CFBHT_2947_Camanduc_MG	KJ833378	KJ833051		-22.7553	-46.1447	Brazil	Camanducaia, MG	Monte Verde
Dendropsophus	minutus lineage 22	22	CFBH-T 6524	KZ 1664	NA	CFBHT_6524_Paraitin_SP	KJ833379	KJ833052		-23.0264	-45.5553	Brazil	Sao Luis do Paraitinga, SP	Santa Virginia
Dendropsophus	minutus lineage 22	22	CFBH-T 6527	KZ 1667	NA	CFBHT_6527_Paraitin_SP	KJ833380	KJ833053		-23.0264	-45.5553	Brazil	Sao Luis do Paraitinga, SP	Santa Virginia
Dendropsophus	minutus lineage 22	22	CFBH-T 6590	KZ 1730	NA	CFBHT_6590_Paraitin_SP	KJ833381	KJ833054		-23.0264	-45.5553	Brazil	Sao Luis do Paraitinga, SP	Santa Virginia
Dendropsophus	minutus lineage 22	22	CFBH-T 6595	KZ 1735	NA	CFBHT_6595_Paraitin_SP	KJ833382	KJ833057		-23.0264	-45.5553	Brazil	Sao Luis do Paraitinga, SP	Santa Virginia
Dendropsophus	minutus lineage 22	22	CFBH-T 6596	KZ 1736	NA	CFBHT_6596_Paraitin_SP	KJ833383	KJ833058		-23.0264	-45.5553	Brazil	Sao Luis do Paraitinga, SP	Santa Virginia
Dendropsophus	minutus lineage 22	22	CFBH-T 6598	KZ 1738	NA	CFBHT_6598_Paraitin_SP	KJ833384	KJ833059		-23.0264	-45.5553	Brazil	Sao Luis do Paraitinga, SP	Santa Virginia
Dendropsophus	minutus lineage 22	22	CFBH-T 8277		CFBH 20870	CFBHT_8277_BMirin_SP	KJ833385	KJ833060		-23.6333	-45.8667	Brazil	Biritiba Mirim, SP	Fazenda Verdes Nascentes
Dendropsophus	minutus lineage 22	22	CFBH-T 8278		CFBH 20871	CFBHT_8278_BMirin_SP	KJ833386	KJ833061		-23.6333	-45.8667	Brazil	Biritiba Mirim, SP	Fazenda Verdes Nascentes
Dendropsophus	minutus lineage 22	22	CFBH-T 2243		CFBH 8109	CFBHT_2243_Paraitin_SP		KJ833048		-23.0264	-45.5553	Brazil	Sao Luis do Paraitinga, SP	PESM
Dendropsophus	minutus lineage 22	22	CFBH-T 6593	KZ 1733	NA	CFBHT_6593_Paraitin_SP		KJ833055		-23.0264	-45.5553	Brazil	Sao Luis do Paraitinga, SP	Santa Virginia
Dendropsophus	minutus lineage 22	22	CFBH-T 6594	KZ 1734	NA	CFBHT_6594_Paraitin_SP		KJ833056		-23.0264	-45.5553	Brazil	Sao Luis do Paraitinga, SP	Santa Virginia
Dendropsophus	minutus lineage 23	23	CFBH-T 11639		CFBH 24153	CFBHT_11639_Itatiaia_SP	KJ833387	KJ833062		-22.4961	-44.5633	Brazil	Parque Nacional do Itatiaia - (RJ/SP)	Estrada da Cachoeira do Maromba, Parte Baixa
Dendropsophus	minutus lineage 23	23	CFBH-T 11644		CFBH 24154	CFBHT_11644_Itatiaia_SP	KJ833388	KJ833063		-22.4961	-44.5633	Brazil	Parque Nacional do Itatiaia - (RJ/SP)	Estrada da Cachoeira do Maromba, Parte Baixa
Dendropsophus	minutus lineage 23	23	CFBH-T 11645		CFBH 24152	CFBHT_11645_Itatiaia_SP	KJ833389	KJ833064		-22.4961	-44.5633	Brazil	Parque Nacional do Itatiaia - (RJ/SP)	Estrada da Cachoeira do Maromba, Parte Baixa
Dendropsophus	minutus lineage 23	23	MNRJ 73092		MNRJ 73092	PJr_MNRJ_73092_Resende_RJ	KJ833549	KJ833247		-22.4667	-44.45	Brazil	Rio de Janeiro	Resende
Dendropsophus	minutus lineage 23	23	MNRJ 40175		MNRJ 40175	PJr_MNRJ_40175_LDuarte_MG	KJ833550	KJ833248		-21.85	-43.8	Brazil	Minas Gerais	Lima Duarte
Dendropsophus	minutus lineage 23	23	MNRJ 77144		MNRJ 77144	PJr_MNRJ_77144_AlParaiba_RJ	KJ833551	KJ833249		-21.8878	-42.7039	Brazil	Rio de Janeiro	Alem Paraiba
Dendropsophus	minutus lineage 23	23			CFBH 11639	VD_CFBH11639_Maromba_RJ	KJ940047	KJ940035		-22.8522	-43.7753	Brazil
Dendropsophus	minutus lineage 24	24	Alcool7174	MTR10775	NA	AF_MTR10775_Caparao_MG	KJ833342	KJ833312		-20.4331	-41.8747	Brazil	MG	Parque Nacional do Caparao, Acude Velho
Dendropsophus	minutus lineage 25	25	MNRJ 77141		MNRJ 77141	PJr_MNRJ_77141_TypeLocal	KJ833552	KJ833250		-22.2667	-42.5333	Brazil	Rio de Janeiro	Nova Friburgo
Dendropsophus	minutus lineage 25	25	MNRJ 77142		MNRJ 77142	PJr_MNRJ_77142_TypeLocal	KJ833553	KJ833251		-22.2667	-42.5333	Brazil	Rio de Janeiro	Nova Friburgo
Dendropsophus	minutus lineage 25	25	MNRJ 77143		MNRJ 77143	PJr_MNRJ_77143_TypeLocal	KJ833554	KJ833252		-22.2667	-42.5333	Brazil	Rio de Janeiro	Nova Friburgo
Dendropsophus	minutus lineage 26	26	CFBH-T 1006		CFBH 6849	CFBHT_1006_RBranco_SP	KJ833390	KJ833065		-24.2208	-48.7656	Brazil	Ribeirao Branco, SP	Faz. do Joao Zaqueu/Mathedi
Dendropsophus	minutus lineage 26	26	CFBH-T 1007		CFBH 6846	CFBHT_1007_RBranco_SP	KJ833391	KJ833066		-24.2208	-48.7656	Brazil	Ribeirao Branco, SP	Faz. do Joao Zaqueu/Mathedi
Dendropsophus	minutus lineage 26	26	CFBH-T 1008		CFBH 6852	CFBHT_1008_RBranco_SP	KJ833392	KJ833067		-24.2208	-48.7656	Brazil	Ribeirao Branco, SP	Faz. do Joao Zaqueu/Mathedi
Dendropsophus	minutus lineage 26	26	CFBH-T 1009		CFBH 6842	CFBHT_1009_RBranco_SP	KJ833393	KJ833068		-24.2208	-48.7656	Brazil	Ribeirao Branco, SP	Faz. do Joao Zaqueu/Mathedi
Dendropsophus	minutus lineage 26	26	CFBH-T 1010		CFBH 6844	CFBHT_1010_RBranco_SP	KJ833394	KJ833069		-24.2208	-48.7656	Brazil	Ribeirao Branco, SP	Faz. do Joao Zaqueu/Mathedi
Dendropsophus	minutus lineage 26	26	CFBH-T 3074	KZ1491	CFBH 11050	CFBHT_3074_Piraquara_PR	KJ833395	KJ833071		-25.4417	-49.0633	Brazil	Piraquara, PR	Mananciais da Serra
Dendropsophus	minutus lineage 26	26	CFBH-T 3075	KZ1492	CFBH 11051	CFBHT_3075_Piraquara_PR	KJ833396	KJ833072		-25.4417	-49.0633	Brazil	Piraquara, PR	Mananciais da Serra
Dendropsophus	minutus lineage 26	26	CFBH-T 4162	LRM 329	CFBH 13570	CFBHT_4162_Itanhaem_SP	KJ833397	KJ833073		-24.1831	-46.7889	Brazil	Itanhaem, SP	PESM, Nucleo Curucutu
Dendropsophus	minutus lineage 26	26	CFBH-T 4246		CFBH 13463	CFBHT_4246_Guapira_SP	KJ833398	KJ833074		-24.185	-48.5328	Brazil	SP	Guapira,
Dendropsophus	minutus lineage 26	26	CFBH-T 437		CFBH 6307	CFBHT_437_Iporanga_SP	KJ833399	KJ833075		-24.5856	-48.5931	Brazil	Iporanga, SP	PETAR – Nucleo Ouro Grosso
Dendropsophus	minutus lineage 26	26	CFBH-T 5037		CFBH 14707	CFBHT_5037_Guapiara_SP	KJ833400	KJ833077		-24.185	-48.5328	Brazil	SP	Guapiara,
Dendropsophus	minutus lineage 26	26	CFBH-T 5038		CFBH 14708	CFBHT_5038_Guapiara_SP	KJ833401	KJ833078		-24.185	-48.5328	Brazil	SP	Guapiara,
Dendropsophus	minutus lineage 26	26	CFBH-T 6904		CFBH 16605	CFBHT_6904_RBranco_SP	KJ833402	KJ833081		-24.2208	-48.7656	Brazil	SP	Ribeirao Branco,
Dendropsophus	minutus lineage 26	26	CFBH-T 6907		CFBH 16608	CFBHT_6907_RBranco_SP	KJ833403	KJ833082		-24.2208	-48.7656	Brazil	SP	Ribeirao Branco,
Dendropsophus	minutus lineage 26	26	CFBH-T 6909		CFBH 16610	CFBHT_6909_RBranco_SP	KJ833404	KJ833083		-24.2208	-48.7656	Brazil	SP	Ribeirao Branco,
Dendropsophus	minutus lineage 26	26	CFBH-T 999		CFBH 6845	CFBHT_999_RBranco_SP	KJ833405	KJ833084		-24.2208	-48.7656	Brazil	Ribeirao Branco, SP	Faz. do Joao Zaqueu/Mathedi
Dendropsophus	minutus lineage 26	26	CFBH-T 3073	KZ1490	CFBH 11049	CFBHT_3073_Piraquara_PR		KJ833070		-25.4417	-49.0633	Brazil	Piraquara, PR	Mananciais da Serra
Dendropsophus	minutus lineage 26	26	CFBH-T 438		CFBH 6308	CFBHT_438_Iporanga_SP		KJ833076		-24.5856	-48.5931	Brazil	Iporanga, SP	PETAR – Nucleo Ouro Grosso
Dendropsophus	minutus lineage 26	26	CFBH-T 6901		CFBH 16602	CFBHT_6901_RBranco_SP		KJ833079		-24.2208	-48.7656	Brazil	SP	Ribeirao Branco,
Dendropsophus	minutus lineage 26	26	CFBH-T 6903		CFBH 16604	CFBHT_6903_RBranco_SP		KJ833080		-24.2208	-48.7656	Brazil	SP	Ribeirao Branco,
Dendropsophus	minutus lineage 27	27	CFBH-T 2523	Carol 058	CFBH 10551	CFBHT_2523_BAlto_SP	KJ833406	KJ833085		-23.4736	-45.3525	Brazil	Bairro alto, SP
Dendropsophus	minutus lineage 27	27	CFBH-T 2524	Carol 059	CFBH 10552	CFBHT_2524_BAlto_SP	KJ833407	KJ833086		-23.4736	-45.3525	Brazil	Bairro alto, SP
Dendropsophus	minutus lineage 27	27	CFBH-T 6690	N. Campo 2931	CFBH 17637	CFBHT_6690_Ubatuba_SP	KJ833408	KJ833087		-23.4339	-45.0711	Brazil	SP	Ubatuba,
Dendropsophus	minutus lineage 27	27	CFBH-T 6697	N. Campo 2923	CFBH 17629	CFBHT_6697_Ubatuba_SP	KJ833409	KJ833088		-23.4339	-45.0711	Brazil	SP	Ubatuba,
Dendropsophus	minutus lineage 27	27	CFBH-T 6701	N. Campo 2929	CFBH 17635	CFBHT_6701_Ubatuba_SP	KJ833410	KJ833090		-23.4339	-45.0711	Brazil	SP	Ubatuba,
Dendropsophus	minutus lineage 27	27	CFBH-T 6704	N. Campo 2921	CFBH 17627	CFBHT_6704_Ubatuba_SP	KJ833411	KJ833091		-23.4339	-45.0711	Brazil	SP	Ubatuba,
Dendropsophus	minutus lineage 27	27	CFBH-T 6706	N. Campo 2922	CFBH 17638	CFBHT_6706_Ubatuba_SP	KJ833412	KJ833092		-23.4339	-45.0711	Brazil	SP	Ubatuba,
Dendropsophus	minutus lineage 27	27	CFBH-T 9714	IQ - 135	CFBH 20177	CFBHT_9714_SSebastiao_SP	KJ833413	KJ833093		-23.76	-45.4097	Brazil	Municipio de Sao Sebastiao, SP	Barra do Uma - Tuim Parque
Dendropsophus	minutus lineage 27	27	CFBH-T 9717	IQ - 134	CFBH 12844	CFBHT_9717_SSebastiao_SP	KJ833414	KJ833094		-23.76	-45.4097	Brazil	Municipio de Sao Sebastiao, SP	Barra do Uma - Tuim Parque
Dendropsophus	minutus lineage 27	27	CFBH-T 9730	IQ - 147	CFBH 20182	CFBHT_9730_SSebastiao_SP	KJ833415	KJ833095		-23.76	-45.4097	Brazil	Municipio de Sao Sebastiao, SP	Barra do Una - Tuim Parque
Dendropsophus	minutus lineage 27	27	CFBH-T 6699	N. Campo 2927	CFBH 17633	CFBHT_6699_Ubatuba_SP		KJ833089		-23.4339	-45.0711	Brazil	SP	Ubatuba,
Dendropsophus	minutus lineage 28	28	CFBH-T 10360		MNRJ 55572	CFBHT_10360_SJBarreiro_SP	KJ833416	KJ833096		-22.645	-44.5778	Brazil	Sao Jose do Barreiro, SP	Serra da Bocaina
Dendropsophus	minutus lineage 28	28	CFBH-T 10393	JF 2283	CFBH 19271	CFBHT_10393_Bocaina_RJ	KJ833417	KJ833097		-23.0417	-44.6617	Brazil	Parque Nacional da Serra da Bocaina - RJ/SP
Dendropsophus	minutus lineage 28	28	CFBH-T 10401	JF 2284	CFBH 19270	CFBHT_10401_Bocaina_RJ	KJ833418	KJ833098		-23.0417	-44.6617	Brazil	Parque Nacional da Serra da Bocaina - RJ/SP
Dendropsophus	minutus lineage 28	28	CFBH-T 10406	JF 2285	CFBH 19272	CFBHT_10406_Bocaina_RJ	KJ833419	KJ833099		-23.0417	-44.6617	Brazil	Parque Nacional da Serra da Bocaina - RJ/SP
Dendropsophus	minutus lineage 28	28	CFBH-T 4305		CFBH 13881	CFBHT_4305_Petrop_RJ	KJ833420	KJ833100		-22.505	-43.1786	Brazil	RJ	Petropolis,
Dendropsophus	minutus lineage 28	28	CFBH-T 4306		CFBH 13882	CFBHT_4306_Petrop_RJ	KJ833421	KJ833101		-22.505	-43.1786	Brazil	RJ	Petropolis,
Dendropsophus	minutus lineage 28	28	CFBH-T 4307		CFBH 13883	CFBHT_4307_Petrop_RJ	KJ833422	KJ833102		-22.505	-43.1786	Brazil	RJ	Petropolis,
Dendropsophus	minutus lineage 28	28	CFBH-T 4308		CFBH 13884	CFBHT_4308_Petrop_RJ	KJ833423	KJ833103		-22.505	-43.1786	Brazil	RJ	Petropolis,
Dendropsophus	minutus lineage 28	28	CFBH-T 4309		CFBH 13885	CFBHT_4309_Petrop_RJ	KJ833424	KJ833104		-22.505	-43.1786	Brazil	RJ	Petropolis,
Dendropsophus	minutus lineage 28	28	CFBH-T 6693	N. Campo 2928	CFBH 17634	CFBHT_6693_Ubatuba_SP	KJ833425	KJ833105		-23.4339	-45.0711	Brazil	SP	Ubatuba,
Dendropsophus	minutus lineage 28	28	CFBH-T 6700	N. Campo 2926	CFBH 17632	CFBHT_6700_Ubatuba_SP	KJ833426	KJ833106		-23.4339	-45.0711	Brazil	SP	Ubatuba,
Dendropsophus	minutus lineage 28	28	CFBH-T 6705	N. Campo 2925	CFBH 17631	CFBHT_6705_Ubatuba_SP	KJ833427	KJ833107		-23.4339	-45.0711	Brazil	SP	Ubatuba,
Dendropsophus	minutus lineage 28	28	CFBH-T 6707	N. Campo 2932	CFBH 17628	CFBHT_6707_Ubatuba_SP	KJ833428	KJ833108		-23.4339	-45.0711	Brazil	SP	Ubatuba,
Dendropsophus	minutus lineage 28	28	CFBH-T 8327		CFBH 18115	CFBHT_8327_SJBarreiro_SP	KJ833429	KJ833109		-22.645	-44.5778	Brazil	Sao Jose do Barreiro, SP	Serra da Bocaina
Dendropsophus	minutus lineage 28	28	MNRJ 50828		MNRJ 50828	PJr_MNRJ_50828_DdeCaxias_RJ	KJ833555	KJ833253		-22.7867	-43.3083	Brazil	Rio de Janeiro	Duque de Caxias
Dendropsophus	minutus lineage 28	28	MNRJ 71988		MNRJ 71988	PJr_MNRJ_71988_DdeCaxias_RJ	KJ833556	KJ833254		-22.7867	-43.3083	Brazil	Rio de Janeiro	Duque de Caxias
Dendropsophus	minutus lineage 28	28	MNRJ 71989		MNRJ 71989	PJr_MNRJ_71989_DdeCaxias_RJ	KJ833557	KJ833255		-22.7867	-43.3083	Brazil	Rio de Janeiro	Duque de Caxias
Dendropsophus	minutus lineage 29	29	LGE 00520		LGE 00520	JFai_LGE520_Salta_Arg	KJ933657	KJ933582		-22.7254	-64.3752	Argentina	Salta	Iruya, Ruta Provncial 58, camino a Cortaderas, Cercanias al Rio Piedras
Dendropsophus	minutus lineage 29	29	MLP DB 4969		MLP DB 4969	JFai_MLPDB4969_Salta_Arg	KJ933658	KJ933583		-22.7254	-64.3752	Argentina	Salta	Oron, Ruta Provincial N 19, 2.5 kilometros al sureste de Aguas Blancas
Dendropsophus	minutus lineage 29	29	MLP DB 6449		MLP DB 6449	JFai_MLPDB6449_Salta_Arg		KJ933581		-22.7254	-64.3752	Argentina	Salta	Iruya, Ruta Provincial N 18, 3 kilometros al sureste de Isla de Canas
Dendropsophus	minutus lineage 30	30	74240/1	160	NMP6V 74240/1	JMvec_NMP6V74240_1_SanAnt_Bol	KJ833558	KJ833256		-11.4833	-68.8667	Bolivia	Pando	San Antonio
Dendropsophus	minutus lineage 30	30	72466	81	NMP6V 72466	JMvec_NMP6V72466_Cobija_Bol	KJ833559	KJ833257		-11.0333	-68.75	Bolivia	Pando	Cobija
Dendropsophus	minutus lineage 30	30	73117/1	9	NMP6V 73117/1	JMvec_NMP6V73117_1_Sena_Bol	KJ833560	KJ833258		-11.4833	-67.25	Bolivia	Pando	Sena
Dendropsophus	minutus lineage 30	30	73117/3	3	NMP6V 73117/3	JMvec_NMP6V73117_3_Sena_Bol	KJ833561	KJ833259		-11.4833	-67.25	Bolivia	Pando	Sena
Dendropsophus	minutus lineage 30	30	73118/1	48	NMP6V 73118/1	JMvec_NMP6V73118_1_Barracon_Bol	KJ833562	KJ833260		-11.5591	-66.9333	Bolivia	Pando	Barracon
Dendropsophus	minutus lineage 30	30	73118/2	61	NMP6V 73118/2	JMvec_NMP6V73118_2_Barracon_Bol	KJ833563	KJ833261		-11.5591	-66.9333	Bolivia	Pando	Barracon
Dendropsophus	minutus lineage 30	30	73118/3	56	NMP6V 73118/3	JMvec_NMP6V73118_3_Barracon_Bol	KJ833564	KJ833262		-11.5591	-66.9333	Bolivia	Pando	Barracon
Dendropsophus	minutus lineage 30	30	JMP 1222	JMP 1222	not available	JMP_1222_delari_SSeb_Bol	KJ933659	KJ933584		-11.3833	-67.5833	Bolivia	Pando	San Sebastian. Estacion Biologica Tahuamanu
Dendropsophus	minutus lineage 30	30	JMP 1225	JMP 1225	not available	JMP_1225_SSebastian_Bol	KJ933660	KJ933585		-11.3833	-67.5833	Bolivia	Pando	San Sebastian. Estacion Biologica Tahuamanu
Dendropsophus	minutus lineage 30	30	MNKA 9360	MJ 1327	MNKA 9360	MJ_AS_Ca2_1327_LL_Bol		KJ833284		-12.772	-65.8109	Bolivia	Beni, Yucuma	Los Lagos
Dendropsophus	minutus lineage 30	30	MNKA 9272	AS 0463	MNKA 9272	MJ_AS_Ca2_AS0463_LL_Bol		KJ833285		-12.772	-65.8109	Bolivia	Beni, Yucuma	Los Lagos
Dendropsophus	minutus lineage 30	30	MNKA 9283	AS 0474	MNKA 9283	MJ_AS_Ca2_AS0474_LL_Bol		KJ833286		-12.772	-65.8109	Bolivia	Beni, Yucuma	Los Lagos
Dendropsophus	minutus lineage 31	31	CFBH-T 9903		CFBH 21535	CFBHT_9903_Bandeir_MT	KJ833430	KJ833110		-9.8497	-57.8106	Brazil	MT	Bandeirantes,
Dendropsophus	minutus lineage 31	31	CFBH-T 9921		CFBH 21553	CFBHT_9921_Aripuana_MT	KJ833431	KJ833112		-10.1667	-59.4594	Brazil	MT	Aripuana,
Dendropsophus	minutus lineage 31	31	CFBH-T 9922		CFBH 21554	CFBHT_9922_Aripuana_MT	KJ833432	KJ833113		-10.1667	-59.4594	Brazil	MT	Aripuana,
Dendropsophus	minutus lineage 31	31	CFBH-T 9923		CFBH 21555	CFBHT_9923_Aripuana_MT	KJ833433	KJ833114		-10.1667	-59.4594	Brazil	MT	Aripuana,
Dendropsophus	minutus lineage 31	31	CFBH-T 9924		CFBH 21556	CFBHT_9924_Aripuana_MT	KJ833434	KJ833115		-10.1667	-59.4594	Brazil	MT	Aripuana,
Dendropsophus	minutus lineage 31	31	CFBH-T 9938		CFBH 21570	CFBHT_9938_Ique_MT	KJ833435	KJ833116		-11.3778	-58.7408	Brazil	MT	Estacao Ecologica Ique -
Dendropsophus	minutus lineage 31	31	CFBH-T 9916		CFBH 21548	CFBHT_9916_Bandeir_MT		KJ833111		-9.8497	-57.8106	Brazil	MT	Bandeirantes,
Dendropsophus	minutus lineage 32	32	Alcool21029	HJ50	NA	AF_MTR_HJ50_PortVelh_RO	KJ833343	KJ833313		-9.5913	-65.0492	Brazil	RO	Porto Velho, Hidreletrica Jirau
Dendropsophus	minutus lineage 33	33	CFBH-T 9902		CFBH 21534	CFBHT_9902_Bandeir_MT	KJ833462	KJ833148		-9.8497	-57.8106	Brazil	MT	Bandeirantes,
Dendropsophus	minutus lineage 33	33	CFBH-T 9905		CFBH 21537	CFBHT_9905_Bandeir_MT	KJ833463	KJ833149		-9.8497	-57.8106	Brazil	MT	Bandeirantes,
Dendropsophus	minutus lineage 33	33	CFBH-T 9910		CFBH 21542	CFBHT_9910_Bandeir_MT	KJ833464	KJ833150		-9.8497	-57.8106	Brazil	MT	Bandeirantes,
Dendropsophus	minutus lineage 33	33	CFBH-T 10145		CFBH 21759	CFBHT_10145_CGuimara_MT	KJ833436	KJ833117		-15.4606	-55.7497	Brazil	MT	Chapada dos Guimaraes -
Dendropsophus	minutus lineage 33	33	CFBH-T 4701	KZ 1952	CFBH 14384	CFBHT_4701_CGuimar_MT	KJ833437	KJ833118		-15.4606	-55.7497	Brazil	MT	Chapada dos Guimaraes -
Dendropsophus	minutus lineage 33	33	CFBH-T 4717	KZ 1968	CFBH 14400	CFBHT_4717_CGuimar_MT	KJ833438	KJ833119		-15.4606	-55.7497	Brazil	MT	Chapada dos Guimaraes -
Dendropsophus	minutus lineage 33	33	CFBH-T 4719	KZ 1970	CFBH 14402	CFBHT_4719_CGuimar_MT	KJ833439	KJ833120		-15.4606	-55.7497	Brazil	MT	Chapada dos Guimaraes -
Dendropsophus	minutus lineage 33	33	CFBH-T 4721	KZ 1972	CFBH 14404	CFBHT_4721_CGuimar_MT	KJ833440	KJ833121		-15.4606	-55.7497	Brazil	MT	Chapada dos Guimaraes -
Dendropsophus	minutus lineage 33	33	CFBH-T 9835		CFBH 21470	CFBHT_9835_Aripuana_MT	KJ833441	KJ833122		-9.5436	-57.4492	Brazil	MT	Municipio de Apiacas,
Dendropsophus	minutus lineage 33	33	CFBH-T 9836		CFBH 21471	CFBHT_9836_Aripuana_MT	KJ833442	KJ833123		-9.5436	-57.4492	Brazil	MT	Municipio de Apiacas,
Dendropsophus	minutus lineage 33	33	CFBH-T 9837		CFBH 21472	CFBHT_9837_Aripuana_MT	KJ833443	KJ833124		-9.5436	-57.4492	Brazil	MT	Municipio de Apiacas,
Dendropsophus	minutus lineage 33	33	CFBH-T 9838		CFBH 21473	CFBHT_9838_Apiacas_MT	KJ833444	KJ833125		-9.5436	-57.4492	Brazil	MT	Municipio de Apiacas,
Dendropsophus	minutus lineage 33	33	CFBH-T 9839		CFBH 21474	CFBHT_9839_Apiacas_MT	KJ833445	KJ833126		-9.5436	-57.4492	Brazil	MT	Municipio de Apiacas,
Dendropsophus	minutus lineage 33	33	CFBH-T 9845		CFBH 21477	CFBHT_9845_CGuimar_MT	KJ833446	KJ833128		-15.4606	-55.7497	Brazil	Chapada dos Guimaraes - MT	Escola Buriti
Dendropsophus	minutus lineage 33	33	CFBH-T 9850		CFBH 21482	CFBHT_9850_CGuimar_MT	KJ833447	KJ833130		-15.4606	-55.7497	Brazil	Chapada dos Guimaraes - MT	Escola Buriti
Dendropsophus	minutus lineage 33	33	CFBH-T 9851		CFBH 21483	CFBHT_9851_CGuimar_MT	KJ833448	KJ833131		-15.4606	-55.7497	Brazil	Chapada dos Guimaraes - MT	Escola Buriti
Dendropsophus	minutus lineage 33	33	CFBH-T 9858		CFBH 21490	CFBHT_9858_CGuimar_MT	KJ833449	KJ833132		-15.4606	-55.7497	Brazil	Chapada dos Guimaraes - MT	Escola Buriti
Dendropsophus	minutus lineage 33	33	CFBH-T 9862		CFBH 21494	CFBHT_9862_CGuimar_MT	KJ833450	KJ833133		-15.4606	-55.7497	Brazil	Chapada dos Guimaraes - MT	Mata Fria
Dendropsophus	minutus lineage 33	33	CFBH-T 9864		CFBH 21496	CFBHT_9864_CGuimar_MT	KJ833451	KJ833134		-15.4606	-55.7497	Brazil	Chapada dos Guimaraes - MT	Mata Fria
Dendropsophus	minutus lineage 33	33	CFBH-T 9865		CFBH 21497	CFBHT_9865_CGuimar_MT	KJ833452	KJ833135		-15.4606	-55.7497	Brazil	Chapada dos Guimaraes - MT	Mata Fria
Dendropsophus	minutus lineage 33	33	CFBH-T 9868		CFBH 21500	CFBHT_9868_CGuimar_MT	KJ833453	KJ833136		-15.4606	-55.7497	Brazil	Chapada dos Guimaraes - MT	Mata Fria
Dendropsophus	minutus lineage 33	33	CFBH-T 9875		CFBH 21507	CFBHT_9875_CGuimar_MT	KJ833454	KJ833137		-15.4606	-55.7497	Brazil	Chapada dos Guimaraes - MT	Escola Buriti
Dendropsophus	minutus lineage 33	33	CFBH-T 9889		CFBH 21521	CFBHT_9889_Apiacas_MT	KJ833455	KJ833138		-9.5436	-57.4492	Brazil	MT	Municipio de Apiacas,
Dendropsophus	minutus lineage 33	33	CFBH-T 9890		CFBH 21522	CFBHT_9890_Apiacas_MT	KJ833456	KJ833139		-9.5436	-57.4492	Brazil	MT	Municipio de Apiacas,
Dendropsophus	minutus lineage 33	33	CFBH-T 9891		CFBH 21523	CFBHT_9891_Bandei_MT	KJ833457	KJ833140		-9.8139	-57.8619	Brazil	MT	Nova Bandeirantes,
Dendropsophus	minutus lineage 33	33	CFBH-T 9892		CFBH 21524	CFBHT_9892_Paranaita_MT	KJ833458	KJ833141		-9.6647	-56.4767	Brazil	MT	Paranaita,
Dendropsophus	minutus lineage 33	33	CFBH-T 9894		CFBH 21526	CFBHT_9894_Paranaita_MT	KJ833459	KJ833142		-9.6647	-56.4767	Brazil	MT	Paranaita,
Dendropsophus	minutus lineage 33	33	CFBH-T 9896		CFBH 21528	CFBHT_9896_Paranait_MT	KJ833460	KJ833143		-9.6647	-56.4767	Brazil	MT	Paranaita,
Dendropsophus	minutus lineage 33	33	CFBH-T 9898		CFBH 21530	CFBHT_9898_Paranaita_MT	KJ833461	KJ833145		-9.6647	-56.4767	Brazil	MT	Paranaita,
Dendropsophus	minutus lineage 33	33	CFBH-T 9914		CFBH 21546	CFBHT_9914_Bandei_MT	KJ833465	KJ833153		-9.8497	-57.8106	Brazil	MT	Bandeirantes,
Dendropsophus	minutus lineage 33	33	CFBH-T 9918		CFBH 21550	CFBHT_9918_Bandeir_MT	KJ833466	KJ833155		-9.8497	-57.8106	Brazil	MT	Bandeirantes,
Dendropsophus	minutus lineage 33	33	CFBH-T 9919		CFBH 21551	CFBHT_9919_Bandei_MT	KJ833467	KJ833156		-9.8497	-57.8106	Brazil	MT	Bandeirantes,
Dendropsophus	minutus lineage 33	33	MNKA 9720	AS 0423	MNKA 9720	MJ_AS_Ca1_AS0423_SanSeb_Bol	KJ833584	KJ833296		-16.3596	-62.0001	Bolivia	Santa Cruz, Nuflo de Chavez	San Sebastian
Dendropsophus	minutus lineage 33	33	MNKA 10312	AS 0594	MNKA 10312	MJ_AS_Ca1_AS0594_SS_Bol	KJ833585	KJ833299		-16.3596	-62.0001	Bolivia	Santa Cruz, Nuflo de Chavez	San Sebastian
Dendropsophus	minutus lineage 33	33	JMP 749	JMP 749	not available	JMP_749_SCruz_Bol	KJ933661	KJ933586		-17.8557	-63.3063	Bolivia	Santa Cruz	Camino de Santa Cruz a Porongo
Dendropsophus	minutus lineage 33	33	CFBH-T 9842		CFBH 21456	CFBHT_9842_Apiacas_MT		KJ833127		-9.5436	-57.4492	Brazil	MT	Municipio de Apiacas,
Dendropsophus	minutus lineage 33	33	CFBH-T 9847		CFBH 21479	CFBHT_9847_CGuimar_MT		KJ833129		-15.4606	-55.7497	Brazil	Chapada dos Guimaraes - MT	Escola Buriti
Dendropsophus	minutus lineage 33	33	CFBH-T 9897		CFBH 21529	CFBHT_9897_Paranait_MT		KJ833144		-9.6647	-56.4767	Brazil	MT	Paranaita,
Dendropsophus	minutus lineage 33	33	CFBH-T 9899		CFBH 21531	CFBHT_9899_Paranaita_MT		KJ833146		-9.6647	-56.4767	Brazil	MT	Paranaita,
Dendropsophus	minutus lineage 33	33	CFBH-T 9900		CFBH 21532	CFBHT_9900_Paranait_MT		KJ833147		-9.6647	-56.4767	Brazil	MT	Paranaita,
Dendropsophus	minutus lineage 33	33	CFBH-T 9911		CFBH 21543	CFBHT_9911_Bandeir_MT		KJ833151		-9.8497	-57.8106	Brazil	MT	Bandeirantes,
Dendropsophus	minutus lineage 33	33	CFBH-T 9913		CFBH 21545	CFBHT_9913_Bandei_MT		KJ833152		-9.8497	-57.8106	Brazil	MT	Bandeirantes,
Dendropsophus	minutus lineage 33	33	CFBH-T 9917		CFBH 21549	CFBHT_9917_Bandei_MT		KJ833154		-9.8497	-57.8106	Brazil	MT	Bandeirantes,
Dendropsophus	minutus lineage 33	33	MNKA 10430	AS 0713	MNKA 10430	MJ_AS_Ca1_AS0713_IB_Bol		KJ833287		-17.5172	-63.29	Bolivia	Santa Cruz, Ibanez	Estancia Bechler
Dendropsophus	minutus lineage 33	33	MNKA 10431	AS 0714	MNKA 10431	MJ_AS_Ca1_AS0714_IB_Bol		KJ833288		-17.5172	-63.29	Bolivia	Santa Cruz, Ibanez	Estancia Bechler
Dendropsophus	minutus lineage 33	33	MNKA 10489	AS 0776	MNKA 10489	MJ_AS_Ca1_AS0776_IB_Bol		KJ833289		-17.5172	-63.29	Bolivia	Santa Cruz, Ibanez	Estancia Bechler
Dendropsophus	minutus lineage 33	33	MNKA 10505	AS 0800	MNKA 10505	MJ_AS_Ca1_AS0800_IB_Bol		KJ833290		-17.5172	-63.29	Bolivia	Santa Cruz, Ibanez	Estancia Bechler
Dendropsophus	minutus lineage 33	33	MNKA 9453	MJ 1286	MNKA 9453	MJ_AS_1286_SanSeb_Bol		KJ833291		-16.3596	-62.0001	Bolivia	Santa Cruz, Nuflo de Chavez	San Sebastian
Dendropsophus	minutus lineage 33	33	MNKA 9454	MJ 1287	MNKA 9454	MJ_AS_Ca1_1287_AS0422_SS_Bol		KJ833292		-16.3596	-62.0001	Bolivia	Santa Cruz, Nuflo de Chavez	San Sebastian
Dendropsophus	minutus lineage 33	33	MNKA 9711	AS 0414	MNKA 9711	MJ_AS_Ca1_AS0414_SanSeb_Bol		KJ833293		-16.3596	-62.0001	Bolivia	Santa Cruz, Nuflo de Chavez	San Sebastian
Dendropsophus	minutus lineage 33	33	MNKA 9712	AS 0415	MNKA 9712	MJ_AS_Ca1_AS0415_SanSeb_Bol		KJ833294		-16.3596	-62.0001	Bolivia	Santa Cruz, Nuflo de Chavez	San Sebastian
Dendropsophus	minutus lineage 33	33	MNKA 9719	AS 0422	MNKA 9719	MJ_AS_Ca1_AS0422_SanSeb_Bol		KJ833295		-16.3596	-62.0001	Bolivia	Santa Cruz, Nuflo de Chavez	San Sebastian
Dendropsophus	minutus lineage 33	33	MNKA 9723	AS 0426	MNKA 9723	MJ_AS_Ca1_AS0426_SanSeb_Bol		KJ833297		-16.3596	-62.0001	Bolivia	Santa Cruz, Nuflo de Chavez	San Sebastian
Dendropsophus	minutus lineage 33	33	MNKA 9726	AS 0429	MNKA 9226	MJ_AS_Ca1_AS0429_SanSeb_Bol		KJ833298		-16.3596	-62.0001	Bolivia	Santa Cruz, Nuflo de Chavez	San Sebastian
Dendropsophus	minutus lineage 33	33	CFBHT 4718	KZ 1969	CFBH 14401	VD_CFBH14401_ChapadaGuim_MT		KJ940036		-15.4606	-55.7497	Brazil	Mato Grosso	municipality of Chapada dos Guimaraes
Dendropsophus	minutus lineage 33	33			UFMT 3491	VD_UFMT3491_ChapadaGuim_MT		KJ940037		-15.4606	-55.7497	Brazil
Dendropsophus	minutus lineage 34	34	Alcool13455	RRT27	NA	AF_MTR_RRT27_Rondonop_MT	KJ833344	KJ833314		-15.5406	-56.19	Brazil	MT	Area de influencia diretado da barragem, PCH Rondonopolis, Ro
Dendropsophus	minutus lineage 34	34	Ultrafreezer2375	946115	NA	AF_MTR_946115_AltAragu_MT	KJ833345	KJ833315		-17.3097	-53.2149	Brazil	MT	Alto Araguaia
Dendropsophus	minutus lineage 34	34	CFBH-T 1091	N�mero de campo 3418	NA	CFBHT_1091_Paraiso_MS	KJ833468	KJ833157		-19.0175	-53.0122	Brazil	Paraiso, MS
Dendropsophus	minutus lineage 34	34	CFBH-T 1093	N�mero de campo 3420	NA	CFBHT_1093_Paraiso_MS	KJ833469	KJ833158		-19.0175	-53.0122	Brazil	Paraiso, MS
Dendropsophus	minutus lineage 34	34	CFBH-T 1367	no. Coleta 3446	NA	CFBHT_1367_Paranaiba_MS	KJ833470	KJ833159		-19.6772	-51.1908	Brazil	Paranaiba, MS	Fazenda Ponte Nova,
Dendropsophus	minutus lineage 34	34	CFBH-T 4552	KZ 1805	CFBH 14235	CFBHT_4552_Bonito_MS	KJ833471	KJ833160		-21.1211	-56.4819	Brazil	MS	Bonito,
Dendropsophus	minutus lineage 35	35	CFBHT 8295	-	CFBH 19176	VD_CFBH19176_Alcantara_MA		KJ940038		-2.4	-44.4	Brazil	Maranhao	municipality of Alcantara
Dendropsophus	minutus lineage 36	36	Alcool6657	ESTR1907	NA	AF_MTR_ESTR1907_Palmeirante_TO	KJ833346	KJ833316		-7.86	-47.9258	Brazil	TO	Palmeirante
Dendropsophus	minutus lineage 36	36	Alcool14 35(34INITIAL)	MRT4268	NA	AF_MRT4268_Parana_TO	KJ833347	KJ833317		-12.6162	-47.8837	Brazil	TO	Parana
Dendropsophus	minutus lineage 36	36	Alcool6123	ESTR26	NA	AF_MTR_ESTR26_Carolina_MA	KJ833348	KJ833318		-7.2294	-47.2615	Brazil	MA	Carolina
Dendropsophus	minutus lineage 36	36	Alcool13617	MTR14276	NA	AF_MTR14276_EESGT_TO	KJ833349	KJ833319		-11.2208	-46.8856	Brazil	TO	entorno EESGT (Estacao Ecologica Serra Geral do Tocantins)
Dendropsophus	minutus lineage 36	36	Alcool14181	MTR14865	NA	AF_MTR14865_EESGT_BA	KJ833350	KJ833320		-11.2208	-46.8856	Brazil	BA	entorno EESGT (Estacao Ecologica Serra Geral do Tocantins)
Dendropsophus	minutus lineage 36	36	Alcool20829	MTR16463	NA	AF_MTR16463_STiago_MG	KJ833351	KJ833321		-15.3149	-42.0144	Brazil	MG	Sao Joao do Paraiso, Povoado Sao Tiago
Dendropsophus	minutus lineage 36	36	Alcool8936	JC1116	NA	AF_MTR_JC1116_Mucuge_BA	KJ833352	KJ833322		-12.9937	-41.3691	Brazil	BA	Mucuge
Dendropsophus	minutus lineage 36	36	Alcool1897	MTR19774	NA	AF_MTR19774_Andara_BA	KJ833353	KJ833323		-12.8022	-41.3259	Brazil	BA	Andarai, Fazenda Marimbus, entre 5 e 6
Dendropsophus	minutus lineage 36	36	Ultrafreezer2360	87	NA	AF_MTR_87_Pacoti_CE	KJ833354	KJ833324		-4.225	-38.9233	Brazil	CE	Pacoti
Dendropsophus	minutus lineage 36	36	CFBH-T 1155		CFBH 7344	CFBHT_1155_Camarajobe_AL	KJ833472	KJ833161		-9.2383	-35.4933	Brazil	Passo de Camarajibe, AL
Dendropsophus	minutus lineage 36	36	CFBH-T 2832	CAB 1553	CFBH 10284	CFBHT_2832_Caseara_TO	KJ833473	KJ833162		-9.2783	-49.9556	Brazil	Caseara, TO
Dendropsophus	minutus lineage 36	36	CFBH-T 2833	CAB 1554	CFBH 10285	CFBHT_2833_Caseara_TO	KJ833474	KJ833163		-9.2783	-49.9556	Brazil	Caseara, TO
Dendropsophus	minutus lineage 36	36	CFBH-T 3506	mt 153	CFBH 11432	CFBHT_3506_Araguaina_TO	KJ833475	KJ833164		-7.2047	-47.7569	Brazil	TO	Araguaina/Babaculandia,
Dendropsophus	minutus lineage 36	36	MS 1		MZUESC10128	MSole_1_Chapada_BA	KJ933662	KJ933587		-11.9722	-41.1667	Brazil	Bahia	Chapada Diamantina
Dendropsophus	minutus lineage 36	36	BR36	XX22	MZUESC9005	MSole_BR36_Camacan_BA	KJ933663	KJ933589		-15.4197	-39.4961	Brazil	Bahia	Serra Bonita - Camacan, BA
Dendropsophus	minutus lineage 36	36	BR38	XX24	MZUESC11579	MSole_BR38_Camacan_BA	KJ933664	KJ933590		-15.4197	-39.4961	Brazil	Bahia	Serra Bonita - Camacan, BA
Dendropsophus	minutus lineage 36	36	BR39	XX25	MZUESC11580	MSole_BR39_Camacan_BA	KJ933665	KJ933591		-15.4197	-39.4961	Brazil	Bahia	Serra Bonita - Camacan, BA
Dendropsophus	minutus lineage 36	36	BR33	XX15	MZUESC9285	MSole_BR33_Itubera_BA	KJ933666	KJ933592		-13.7333	-39.15	Brazil	Bahia	Michelin – Itubera, BA
Dendropsophus	minutus lineage 36	36			CFBH 15882	VD_CFBHT5389_Ubajara_CE	KJ940048	KJ940039		-3.85	-40.9333	Brazil
Dendropsophus	minutus lineage 36	36	CFBH-T 7840	1025	CFBH 18568	CFBHT_7840_CampAlegr_AL		KJ833165		-9.7819	-36.3508	Brazil	AL	Campo Alegre,
Dendropsophus	minutus lineage 36	36	MNRJ 43922		MNRJ 43922	PJr_MNRJ_43922_Goiatins_TO		KJ833263		-7.71	-47.3142	Brazil	TO	Goiatins
Dendropsophus	minutus lineage 36	36	MS 8		MZUESC10129	MSole_8_Chapada_BA		KJ933588		-11.9722	-41.1667	Brazil	Bahia	Chapada Diamantina
Dendropsophus	minutus lineage 36	36			CFBH 18567	VD_CFBH18567_Campo_Alegre_AL		KJ940040		-9.7819	-36.3508	Brazil
Dendropsophus	minutus lineage 37	37	CFBH-T 1921		CFBH 8492	CFBHT_1921_Treviso_SC	KJ833476	KJ833166		-28.5158	-49.4578	Brazil	Treviso, SC
Dendropsophus	minutus lineage 38	38			not available	VD_CFBHs_n_Vicosa_MG		KJ940041		-20.7539	-42.8819	Brazil
Dendropsophus	minutus lineage 39	39	CFBH-T 1701		CFBH 8424	CFBHT_1701_TijdoSul_PR	KJ833477	KJ833167		-25.9281	-49.1989	Brazil	Tijucas do Sul, PR
Dendropsophus	minutus lineage 39	39	CFBH-T 1703		CFBH 8426	CFBHT_1703_TijSul_PR	KJ833478	KJ833168		-25.9281	-49.1989	Brazil	Tijucas do Sul, PR
Dendropsophus	minutus lineage 39	39	CFBH-T 1704		CFBH 8427	CFBHT_1704_TijdoSul_PR	KJ833479	KJ833169		-25.9281	-49.1989	Brazil	Tijucas do Sul, PR
Dendropsophus	minutus lineage 39	39	CFBH-T 1774		CFBH 8511	CFBHT_1774_SFdepaula_RS	KJ833480	KJ833170		-29.4481	-50.5836	Brazil	Sao Francisco de Paula, RS
Dendropsophus	minutus lineage 39	39	CFBH-T 1779		CFBH 8516	CFBHT_1779_SFdepaula_RS	KJ833481	KJ833171		-29.4481	-50.5836	Brazil	Sao Francisco de Paula, RS
Dendropsophus	minutus lineage 39	39	CFBH-T 1782		CFBH 8519	CFBHT_1782_SFdepaula_RS	KJ833482	KJ833172		-29.4481	-50.5836	Brazil	Sao Francisco de Paula, RS										22/07/2010
Dendropsophus	minutus lineage 39	39	CFBH-T 1783		CFBH 8520	CFBHT_1783_SFdepaula_RS	KJ833483	KJ833173		-29.4481	-50.5836	Brazil	Sao Francisco de Paula, RS										22/07/2010
Dendropsophus	minutus lineage 39	39	CFBH-T 1815		CFBH 8552	CFBHT_1815_Lages_SC	KJ833484	KJ833174		-27.8161	-50.3261	Brazil	Lages, SC										22/07/2010
Dendropsophus	minutus lineage 39	39	CFBH-T 1816		CFBH 8553	CFBHT_1816_Lages_SC	KJ833485	KJ833175		-27.8161	-50.3261	Brazil	Lages, SC										22/07/2010
Dendropsophus	minutus lineage 39	39	CFBH-T 3032	KZ1449	CFBH 11008	CFBHT_3032_BJdaSerra_SC	KJ833486	KJ833176		-28.3369	-49.6247	Brazil	Bom Jardim da Serra, SC	Serra do Rio do Rastro									22/07/2010
Dendropsophus	minutus lineage 39	39	CFBH-T 3043	KZ1460	CFBH 11019	CFBHT_3043_BJdaserra_RS	KJ833487	KJ833177		-28.3369	-49.6247	Brazil	Bom Jardim da Serra, SC	Serra do Rio do Rastro									25/07/2010
Dendropsophus	minutus lineage 39	39	CFBH-T 3044	KZ1461	CFBH 11020	CFBHT_3044_BJdaSerra_SC	KJ833488	KJ833178		-28.3369	-49.6247	Brazil	Bom Jardim da Serra, SC	Serra do Rio do Rastro									25/07/2010
Dendropsophus	minutus lineage 39	39	CFBH-T 3045	KZ1462	CFBH 11021	CFBHT_3045_BJdaserra_RS	KJ833489	KJ833179		-28.3369	-49.6247	Brazil	Bom Jardim da Serra, SC	Serra do Rio do Rastro									11/7/2010
Dendropsophus	minutus lineage 39	39	CFBH-T 3047	KZ1464	CFBH 11023	CFBHT_3047_BJdaserra_RS	KJ833490	KJ833180		-28.3369	-49.6247	Brazil	Bom Jardim da Serra, SC	Serra do Rio do Rastro									11/7/2010
Dendropsophus	minutus lineage 39	39	CFBH-T 4250		CFBH 12420	CFBHT_4250_Sapiranga_RS	KJ833491	KJ833181		-29.6381	-51.0069	Brazil	RS	Sapiranga,									11/7/2010
Dendropsophus	minutus lineage 39	39	CFBH-T 9660	MVS - 601	CFBH 21286	CFBHT_9660_MatCastelh_RS	KJ833492	KJ833182		-28.2783	-52.1917	Brazil	Mato Castelhano, RS	Floresta Nacional de Passo Fundo									11/7/2010
Dendropsophus	minutus lineage 39	39	MNRJ 74063		MNRJ 74063	PJr_MNRJ_74063_BalsNova_PR	KJ833565	KJ833264		-25.58	-49.64	Brazil	Parana	Balsa Nova									18/07/2010
Dendropsophus	minutus lineage 39	39	MNRJ 74064		MNRJ 74064	PJr_MNRJ_74064_BalNova_PR	KJ833566	KJ833265		-25.58	-49.64	Brazil	Parana	Balsa Nova									Abril 2010
Dendropsophus	minutus lineage 39	39	MNRJ 72560		MNRJ 72560	PJr_MNRJ_72560_RQueimado_SC	KJ833567	KJ833266		-27.6833	-49.0333	Brazil	Santa Catarina	Rancho Queimado									Abril 2010
Dendropsophus	minutus lineage 39	39	LGE 00287		LGE 00287	JFai_LGE287_Missiones_Arg	KJ933667	KJ933593		-27.0867	-54.9528	Argentina	Misiones	Cainguas, Balneario del Arroyo Cuna Piru Chico									Abril 2010
Dendropsophus	minutus lineage 39	39	LGE 00289		LGE 00289	JFai_LGE289_Missiones_Arg	KJ933668	KJ933594		-27.0867	-54.9528	Argentina	Misiones	Cainguas, Balneario del Arroyo Cuna Piru Chico									28/02/2007
Dendropsophus	minutus lineage 39	39	MLP DB 2640		MLP DB 2640	JFai_MLPDB2640_Missiones_Arg	KJ933669	KJ933595		-27.0867	-54.9528	Argentina	Misiones	Cainguas, Aristobulo del Valle, Balneario del Arroyo Cuna Piru, Arroyo Cuna Piru Chico									12/2/2006
Dendropsophus	minutus lineage 39	39	JF1934		MACN 46630	JFai_JF1934_Missiones_Arg	KJ933670	KJ933597		-26.9178	-54.4261	Argentina	Misiones	Guarani, Campo Anexo INTA "Cuartel Rio Victoria", Ruta Nacional 12, KM 1272									12/2/2006
Dendropsophus	minutus lineage 39	39	JF561	JF561	MACN 33798	JFai_JF561_Missiones_Arg	KJ933671	KJ933598		-26.9178	-54.4261	Argentina	Misiones	Guarani, Campo Anexo INTA "Cuartel Rio Victoria", Ruta Nacional 12, KM 1272									12/2/2006
Dendropsophus	minutus lineage 39	39	JF726	JF726	MACN 33799	JFai_JF726_Missiones_Arg	KJ933672	KJ933599		-26.9178	-54.4261	Argentina	Misiones	Guarani, Campo Anexo INTA "Cuartel Rio Victoria", Ruta Nacional 12, KM 1272									12/2/2006
Dendropsophus	minutus lineage 39	39	MLP DB 5217		MLP DB 5217	JFai_MLPDB5217_Missiones_Arg	KJ933673	KJ933601		-27.2833	-54.2	Argentina	Misiones	Guarani, El Soberbio									12/2/2006
Dendropsophus	minutus lineage 39	39	MLP DB 5218		MLP DB 5218	JFai_MLPDB5218_Missiones_Arg	KJ933674	KJ933602		-27.2833	-54.2	Argentina	Misiones	Guarani, El Soberbio									12/2/2006
Dendropsophus	minutus lineage 39	39	MLP DB 3846		MLP DB 3846	JFai_MLPDB3846_Missiones_Arg	KJ933675	KJ933603		-26.6311	-54.1036	Argentina	Misiones	San Pedro, San Pedro, Parque Provincial Araucaria									12/2/2006
Dendropsophus	minutus lineage 39	39	MLP DB 5460		MLP DB 5460	JFai_MLPDB5460_Missiones_Arg	KJ933676	KJ933604		-25.7011	-54.0864	Argentina	Misiones	Iguazu, 5 kilometros al sur de Andresito									22/02/2006
Dendropsophus	minutus lineage 39	39	MLP DB 1921		MLP DB 1921	JFai_MLPDB1921_Missiones_Arg	KJ933677	KJ933605		-26.3675	-54	Argentina	Misiones	San Pedro, Colonia Victoria, Reserva Privada Julian Francisco Freaza, a 100 metros del Arroyo 3 Vueltas									20/02/2006
Dendropsophus	minutus lineage 39	39	MLP DB 3461		MLP DB 3461	JFai_MLPDB3461_Missiones_Arg	KJ933678	KJ933607		-27.1667	-53.9	Argentina	Misiones	Guarani, Parque Provincial Mocona
Dendropsophus	minutus lineage 39	39	MLP DB 1103		MLP DB 1103	JFai_MLPDB1103_Missiones_Arg	KJ933679	KJ933608		-26.4258	-53.8392	Argentina	Misiones	San Pedro,Parque Provincial Pinalito									11-12/02/2004
Dendropsophus	minutus lineage 39	39	MLP DB 5686		MLP DB 5686	JFai_MLPDB5686_Missiones_Arg	KJ933680	KJ933609		-26.4258	-53.8392	Argentina	Misiones	San Pedro, Parque Provincial Pinalito									11-12/02/2004
Dendropsophus	minutus lineage 39	39	LGE 00232		LGE 00232	JFai_LGE232_Missiones_Arg	KJ933681	KJ933610		-26.35	-53.7389	Argentina	Misiones	San Pedro, Ruta Nacional N 14 a 8 kilometros de Ruta Provincial N 17									5/2/2004
Dendropsophus	minutus lineage 39	39			MACN_33799	AY549345_MACN_33799		AY549345		na	na	Argentina
Dendropsophus	minutus lineage 39	39	MLP DB 2641		MLP DB 2641	JFai_MLPDB2641_Missiones_Arg		KJ933596		-27.0867	-54.9528	Argentina	Misiones	Cainguas, Aristobulo del Valle, Balneario del Arroyo Cuna Piru, Arroyo Cuna Piru Chico
Dendropsophus	minutus lineage 39	39	JF727		MACN 33800	JFai_JF727_Missiones_Arg		KJ933600		-26.9178	-54.4261	Argentina	Misiones	Guarani, Campo Anexo INTA "Cuartel Rio Victoria", Ruta Nacional 12, KM 1272
Dendropsophus	minutus lineage 39	39	MLP DB 1931		MLP DB 1931	JFai_MLPDB1931_Missiones_Arg		KJ933606		-26.3675	-54	Argentina	Misiones	San Pedro, Colonia Victoria, Reserva Privada Julian Francisco Freaza, a 100 metros del Arroyo 3 Vueltas
Dendropsophus	minutus lineage 39	39	CFBHT 1778	-	CFBH 8515	VD_CFBH8515_SFran_de_Paula_RS		KJ940042		-29.4481	-50.5836	Brazil	Rio Grande do Sul	municipality of Sao Francisco de Paula
Dendropsophus	minutus lineage 39	39			CFBH 8425	VD_CFBH8425_Tijucas_PR		KJ940043		-25.9281	-49.1989	Brazil
Dendropsophus	minutus lineage 39	39			not available	VD_minuta_GB_11		KJ940044		na	na	Brazil
Dendropsophus	minutus lineage 40	40	Ultrafreezer2758	ITH62	NA	AF_MTr_ITH62_Ortigueira_PR	KJ833355	KJ833325		-24.2	-50.9167	Brazil	PR	Ortigueira
Dendropsophus	minutus lineage 40	40	Ultrafreezer6076	ITH003	NA	AF_MTR_ITH003_Pinhalao_PR	KJ833356	KJ833326		-23.7833	-50.05	Brazil	PR	Pinhalao
Dendropsophus	minutus lineage 40	40	Alcool5717	A59	NA	AF_MTR_A59_PocCald_MG	KJ833357	KJ833327		-21.8	-46.5667	Brazil	MG	Pocos de Caldas
Dendropsophus	minutus lineage 40	40	CFBH-T 10274	CAB - 2287	CFBH 21937	CFBHT_10274_Brotas_SP	KJ833493	KJ833183		-22.8858	-48.445	Brazil	Brotas, SP	Estacao Ecologica de Itirapina
Dendropsophus	minutus lineage 40	40	CFBH-T 10744		CFBH 22508	CFBHT_10744_Botucatu_SP	KJ833494	KJ833184		-22.8858	-48.445	Brazil	Botucatu, SP
Dendropsophus	minutus lineage 40	40	CFBH-T 10789	AFS 03	CFBH 22751	CFBHT_10789_SCarlos_SP	KJ833495	KJ833185		-22.0178	-47.8908	Brazil	Sao Carlos, SP	Mata Ciliar do Corrego Espraiado
Dendropsophus	minutus lineage 40	40	CFBH-T 1315		CFBH 7679	CFBHT_1315_RioClaro_SP	KJ833496	KJ833186		-22.4114	-47.5614	Brazil	Rio Claro, SP	Itap�
Dendropsophus	minutus lineage 40	40	CFBH-T 491		NA	CFBHT_491_Itirapina_SP	KJ833497	KJ833187		-22.2528	-47.8228	Brazil	Itirapina, SP	Estacao Ecologica de Itirapina
Dendropsophus	minutus lineage 40	40	CFBH-T 512		CFBH 6516	CFBHT_512_itirapina_SP	KJ833498	KJ833188		-22.2528	-47.8228	Brazil	Itirapina, SP	Estacao Ecologica de Itirapina
Dendropsophus	minutus lineage 40	40	CFBH-T 528		CFBH 6533	CFBHT_528_Itirapina_SP	KJ833499	KJ833190		-22.2528	-47.8228	Brazil	Itirapina, SP	Estacao Ecologica de Itirapina
Dendropsophus	minutus lineage 40	40	CFBH-T 530		CFBH 6535	CFBHT_530_Itirapina_SP	KJ833500	KJ833191		-22.2528	-47.8228	Brazil	Itirapina, SP	Estacao Ecologica de Itirapina
Dendropsophus	minutus lineage 40	40	CFBH-T 605		CFBH 6560	CFBHT_605_RioClaro_SP	KJ833501	KJ833192		-22.4114	-47.5614	Brazil	Rio Claro, SP	Itap�
Dendropsophus	minutus lineage 40	40	CFBH-T 608		CFBH 6563	CFBHT_608_RClaro_SP	KJ833502	KJ833193		-22.4114	-47.5614	Brazil	Rio Claro, SP	Itap�
Dendropsophus	minutus lineage 40	40	CFBH-T 609		CFBH 6564	CFBHT_609_RioClaro_SP	KJ833503	KJ833194		-22.4114	-47.5614	Brazil	Rio Claro, SP	Itap�
Dendropsophus	minutus lineage 40	40	CFBH-T 610	MGP 3121801	CFBH 6938	CFBHT_610_RioClaro_SP	KJ833504	KJ833195		-22.4114	-47.5614	Brazil	Rio Claro, SP	Itap�
Dendropsophus	minutus lineage 40	40	CFBH-T 612	MGP 3121803	CFBH 6940	CFBHT_612_RioClaro_SP	KJ833505	KJ833196		-22.4114	-47.5614	Brazil	Rio Claro, SP	Itap�
Dendropsophus	minutus lineage 40	40	CFBH-T 751		CFBH 6685	CFBHT_751_Pirass_SP	KJ833506	KJ833197		-21.9961	-47.4258	Brazil	Pirassununga, SP
Dendropsophus	minutus lineage 40	40	CFBH-T 753		CFBH 6687	CFBHT_753_Pirass_SP	KJ833507	KJ833199		-21.9961	-47.4258	Brazil	Pirassununga, SP
Dendropsophus	minutus lineage 40	40	CFBH-T 7759	Cy120	CFBH 20022	CFBHT_7759_Assis_SP	KJ833508	KJ833200		-22.6617	-50.4122	Brazil	Assis, SP	Estacao Ecologica de Assis
Dendropsophus	minutus lineage 40	40	CFBH-T 7774	Cy188	CFBH 20023	CFBHT_7774_Assis_SP	KJ833509	KJ833201		-22.6617	-50.4122	Brazil	Assis, SP	Estacao Ecologica de Assis
Dendropsophus	minutus lineage 40	40	CFBH-T 7777	Cy193	CFBH 20024	CFBHT_7777_Assis_SP	KJ833510	KJ833202		-22.6617	-50.4122	Brazil	Assis, SP	Estacao Ecologica de Assis
Dendropsophus	minutus lineage 40	40	CFBH-T 8108		CFBH 9359	CFBHT_8108_Aracoiaba_SP	KJ833511	KJ833203		-23.5053	-47.6142	Brazil	SP	Aracoiaba da Serra,
Dendropsophus	minutus lineage 40	40	CFBH-T 8317		CFBH 17547	CFBHT_8317_PdeCaldas_MG	KJ833512	KJ833206		-21.8	-46.5667	Brazil	Pocos de Caldas, MG	Morro do Ferro
Dendropsophus	minutus lineage 40	40	CFBH-T 943		NA	CFBHT_943_NovItapir_SP	KJ833513	KJ833207		-21.0761	-49.5431	Brazil	Nova Itapirema, SP	Sitio Colorado,
Dendropsophus	minutus lineage 40	40	CFBH-T 944		NA	CFBHT_944_NovItapir_SP	KJ833514	KJ833208		-21.0761	-49.5431	Brazil	Nova Itapirema, SP	Sitio Colorado,
Dendropsophus	minutus lineage 40	40	CFBH-T 513		CFBH 6517	CFBHT_513_Itirapina_SP		KJ833189		-22.2528	-47.8228	Brazil	Itirapina, SP	Estacao Ecologica de Itirapina
Dendropsophus	minutus lineage 40	40	CFBH-T 752		CFBH 6686	CFBHT_752_Pirass_SP		KJ833198		-21.9961	-47.4258	Brazil	Pirassununga, SP
Dendropsophus	minutus lineage 40	40	CFBH-T 8109		CFBH 9360	CFBHT_8109_Aracoiaba_SP		KJ833204		-23.5053	-47.6142	Brazil	SP	Aracoiaba da Serra,
Dendropsophus	minutus lineage 40	40	CFBH-T 8227		CFBH 7110	CFBHT_8227_Itape_SP		KJ833205		-22.4114	-47.5614	Brazil	Rio Claro, SP	Sitio Canta Claro-Itap�
Dendropsophus	minutus lineage 40	40	CFBHT 527	-	CFBH 6532	VD_CFBH6532_itirapina_SP		KJ940045		-22.2528	-47.8228	Brazil	Sao Paulo	Estacao Ecologica de Itirapina, municipality of Itirapina
Dendropsophus	minutus lineage 41	41	Alcool16133	MTJ0504	NA	AF_MTR_MTJ504_Januaria_MG	KJ833358	KJ833328		-15.4956	-44.3626	Brazil	MG	Parque Nacional Cavernas do Peruacu, Januaria
Dendropsophus	minutus lineage 41	41	CFBH-T 10734		CFBH 22390	CFBHT_10734_SJAlianca_GO	KJ833515	KJ833209		-14.7079	-47.5219	Brazil	Sao Joao d' Alianca, GO
Dendropsophus	minutus lineage 41	41	CFBH-T 11517	CAB - 2100	CFBH 20135	CFBHT_11517_Jandaia_GO	KJ833516	KJ833210		-17.0486	-50.1461	Brazil	Jandaia, GO
Dendropsophus	minutus lineage 41	41	CFBH-T 11549	CAB - 2165	CFBH 20159	CFBHT_11549_Quirinop_GO	KJ833517	KJ833211		-18.4483	-50.4517	Brazil	Quirinopolis, GO
Dendropsophus	minutus lineage 41	41	CFBH-T 2227	cab 1023	CFBH 9345	CFBHT_2227_CampLimpo_GO	KJ833518	KJ833212		-16.2833	-49.1	Brazil	Campo Limpo de Goias, GO
Dendropsophus	minutus lineage 41	41	CFBH-T 658		NA	CFBHT_658_AltParaiso_GO	KJ833519	KJ833213		-14.1325	-47.51	Brazil	Alto Paraiso de Goias, GO	Sao Jorge
Dendropsophus	minutus lineage 41	41	CFBH-T 660		CFBH 6768	CFBHT_660_AltParaiso_GO	KJ833520	KJ833215		-14.1325	-47.51	Brazil	Alto Paraiso de Goias, GO	Sao Jorge
Dendropsophus	minutus lineage 41	41	CFBH-T 663		CFBH 6779	CFBHT_663_AltParaiso_GO	KJ833521	KJ833216		-14.1325	-47.51	Brazil	Alto Paraiso de Goias, GO	Sao Jorge
Dendropsophus	minutus lineage 41	41	CFBH-T 667		CFBH 6778	CFBHT_667_AltParaiso_GO	KJ833522	KJ833218		-14.1325	-47.51	Brazil	Alto Paraiso de Goias, GO	Sao Jorge
Dendropsophus	minutus lineage 41	41	CFBH-T 668		CFBH 6774	CFBHT_668_AltParaiso_GO	KJ833523	KJ833219		-14.1325	-47.51	Brazil	Alto Paraiso de Goias, GO	Sao Jorge
Dendropsophus	minutus lineage 41	41	CFBH-T 776		CFBH 6731	CFBHT_776_AltParaiso_GO	KJ833524	KJ833221		-14.1325	-47.51	Brazil	Alto Paraiso de Goias, GO	Vale da Lua, Sao Jorge
Dendropsophus	minutus lineage 41	41	CFBH-T 9439	PHV - 1974	CFBH 20546	CFBHT_9439_Jaborandi_BA	KJ833525	KJ833222		-13.6194	-44.4328	Brazil	Jaborandi, BA	Nascente do Rio Pratudinho
Dendropsophus	minutus lineage 41	41	MRT4461		MRT4461	AF_MRT4461	KJ940049	KJ940046		na	na
Dendropsophus	minutus lineage 41	41	CFBH-T 659		CFBH 6772	CFBHT_659_AltParaiso_GO		KJ833214		-14.1325	-47.51	Brazil	Alto Paraiso de Goias, GO	Sao Jorge
Dendropsophus	minutus lineage 41	41	CFBH-T 664		CFBH 6773	CFBHT_664_AltParaiso_GO		KJ833217		-14.1325	-47.51	Brazil	Alto Paraiso de Goias, GO	Sao Jorge
Dendropsophus	minutus lineage 41	41	CFBH-T 669		CFBH 6771	CFBHT_669_AltParaiso_GO		KJ833220		-14.1325	-47.51	Brazil	Alto Paraiso de Goias, GO	Sao Jorge
Dendropsophus	minutus lineage 42	42	IIBP-T 453		IIBP-H 871	FB_IIBP871_Taguatiya_Paraguay	KJ833360	KJ833032		-22.6859	-57.3627	Paraguay	Concepcion	Cerrados del Tagatiy�
Dendropsophus	minutus lineage 42	42	IIBP-T 215	FB 421	IIBP-H 437	FB_IIBP437_Emboscada_Paraguay	KJ833361	KJ833033		-25.123	-57.355	Paraguay	Cordillera	Emboscada, Cabana Las Marias
Dendropsophus	minutus lineage 42	42	IIBP-T 517		IIBP-H 1081	FB_IIBP1081_Potrero_Paraguay	KJ833362	KJ833034		-23.335	-56.306	Paraguay	Amambay	Estancia Piru Potrero
Dendropsophus	minutus lineage 42	42	IIBP-T 673		IIBP-H 1310	FB_IIBP1310_ColInde_Paraguay	KJ833363	KJ833035		-25.695	-56.259	Paraguay	Guaira	Colonia Independencia
Dendropsophus	minutus lineage 42	42	IIBP-T 674		IIBP-H 1311	FB_IIBP1311_ColInde_Paraguay	KJ833364	KJ833036		-25.695	-56.259	Paraguay	Guaira	Colonia Independencia
Dendropsophus	minutus lineage 42	42	IIBP-T 263	FB 472	IIBP-H 488	FB_IIBP488_CapBado_Paraguay	KJ833365	KJ833037		-22.6719	-56.2581	Paraguay	Amambay	Capitan Bado, Reserva Privada Ka� Ragu�
Dendropsophus	minutus lineage 42	42	IIBP-T 264	FB 473	IIBP-H 489	FB_IIBP489_CapBado_Paraguay	KJ833366	KJ833038		-22.6719	-56.2581	Paraguay	Amambay	Capitan Bado, Reserva Privada Ka� Ragu�
Dendropsophus	minutus lineage 42	42	IIBP-T 556		IIBP-H 1169	FB_IIBP1169_Ytai_Paraguay	KJ833367	KJ833039		-26.5754	-55.6751	Paraguay	Itap a	Alto Ver�, Yata�, PROCOSARA
Dendropsophus	minutus lineage 42	42	IIBP-T 578		IIBP-H 1200	FB_IIBP1200_Ytai_Paraguay	KJ833368	KJ833040		-26.5754	-55.6751	Paraguay	Itap�a	Alto Ver�, Yata�, PROCOSARA
Dendropsophus	minutus lineage 42	42	IIBP-T 694	FN 029	IIBP-H 1331	FB_IIBP1331_Itab_Paraguay	KJ833369	KJ833041		-25.414	-54.631	Paraguay	Alto Parana	Reserva Biologica Itab�
Dendropsophus	minutus lineage 42	42	CFBH-T 1090	N�mero de campo 3417	NA	CFBHT_1090_Paraiso_MS	KJ833526	KJ833223		-19.0175	-53.0122	Brazil	Paraiso, MS
Dendropsophus	minutus lineage 42	42	CFBH-T 1092	N�mero de campo 3419	NA	CFBHT_1092_Paraiso_MS	KJ833527	KJ833224		-19.0175	-53.0122	Brazil	Paraiso, MS
Dendropsophus	minutus lineage 42	42	CFBH-T 1094	N�mero de campo 3421	NA	CFBHT_1094_Paraiso_MS	KJ833528	KJ833225		-19.0175	-53.0122	Brazil	Paraiso, MS
Dendropsophus	minutus lineage 42	42	CFBH-T 1368	no. Coleta 3447	NA	CFBHT_1368_Paranaiba_MS	KJ833529	KJ833226		-19.6772	-51.1908	Brazil	Paranaiba, MS	Fazenda Ponte Nova,
Dendropsophus	minutus lineage 42	42	CFBH-T 1369	no. Coleta 3448	NA	CFBHT_1369_Paranaiba_MS	KJ833530	KJ833227		-19.6772	-51.1908	Brazil	Paranaiba, MS	Fazenda Ponte Nova,
Dendropsophus	minutus lineage 42	42	CFBH-T 4553	KZ 1806	CFBH 14236	CFBHT_4553_Bonito_MS	KJ833531	KJ833228		-21.1211	-56.4819	Brazil	MS	Bonito,
Dendropsophus	minutus lineage 42	42	CFBH-T 4574	KZ 1827	CFBH 14255	CFBHT_4574_Bonito_MS	KJ833532	KJ833229		-21.1211	-56.4819	Brazil	MS	Bonito,
Dendropsophus	minutus lineage 42	42	CFBH-T 9694	TG - 7 - Girino inteiro	NA	CFBHT_9694_TeodSampa_SP	KJ833533	KJ833230		-22.5325	-52.1675	Brazil	Teodoro Sampaio, SP	Parque Estadual Morro do Diabo
Dendropsophus	minutus lineage 42	42	CFBH-T 9695	TG - 8 - Girino inteiro	NA	CFBHT_9695_TeodSampa_SP	KJ833534	KJ833231		-22.5325	-52.1675	Brazil	Teodoro Sampaio, SP	Parque Estadual Morro do Diabo
Dendropsophus	minutus lineage 42	42	CFBH-T 9696	TG - 9 - Girino inteiro	NA	CFBHT_9696_TeodSampa_SP	KJ833535	KJ833232		-22.5325	-52.1675	Brazil	Teodoro Sampaio, SP	Parque Estadual Morro do Diabo
Dendropsophus	minutus lineage 42	42	CFBH-T 9697	TG - 10 - Girino inteiro	NA	CFBHT_9697_TeodSampa_SP	KJ833536	KJ833233		-22.5325	-52.1675	Brazil	Teodoro Sampaio, SP	Parque Estadual Morro do Diabo
Dendropsophus	minutus lineage 42	42	MLP DB 3678		MLP DB 3678	JFai_MLPDB3678_Missiones_Arg	KJ933682	KJ933611		-27.4628	-55.6819	Argentina	Misiones	Candelaria, Candelaria, Ruta Nacional Nﾺ 12 y Ruta Provincial Nﾺ 3
Dendropsophus	minutus lineage 42	42	MLP DB 3679		MLP DB 3679	JFai_MLPDB3679_Missiones_Arg	KJ933683	KJ933612		-27.4628	-55.6819	Argentina	Misiones	Candelaria, Candelaria, Ruta Nacional Nﾺ 12 y Ruta Provincial Nﾺ 3
Dendropsophus	minutus lineage 42	42	MLP DB 2323		MLP DB 2323	JFai_MLPDB2323_Missiones_Arg	KJ933684	KJ933613		-27.395	-55.5764	Argentina	Misiones	Candelaria, Santa Ana, Reducciones Jesuiticas de Santa Ana, ribera derecha del Arroyo Santa Ana
Dendropsophus	minutus lineage 42	42	MLP DB 2324		MLP DB 2324	JFai_MLPDB2324_Missiones_Arg	KJ933685	KJ933614		-27.395	-55.5764	Argentina	Misiones	Candelaria, Santa Ana, Reducciones Jesuiticas de Santa Ana, ribera derecha del Arroyo Santa Ana
Dendropsophus	minutus lineage 42	42	MLP DB 2349		MLP DB 2349	JFai_MLPDB2349_Missiones_Arg	KJ933686	KJ933615		-27.395	-55.5764	Argentina	Misiones	Candelaria, Santa Ana, Reducciones Jesuiticas de Santa Ana, ribera derecha del Arroyo Santa Ana
Dendropsophus	minutus lineage 42	42	MLP DB 1192		MLP DB 1192	JFai_MLPDB1192_Missiones_Arg	KJ933687	KJ933616		-25.6	-54.55	Argentina	Misiones	Iguazu, Puerto Iguazu, 600 hectareas
Dendropsophus	minutus lineage 42	42	MLP DB 1193		MLP DB 1193	JFai_MLPDB1193_Missiones_Arg	KJ933688	KJ933617		-25.6	-54.55	Argentina	Misiones	Iguazu, Puerto Iguazu, 600 hectareas
Dendropsophus	minutus lineage 42	42	MLP DB 5180		MLP DB 5180	JFai_MLPDB5180_Missiones_Arg	KJ933689	KJ933618		-25.5089	-54.1167	Argentina	Misiones	Iguazu, Andresito, Parque Provincial Cametti
Dendropsophus	minutus lineage 42	42	MLP DB 5459		MLP DB 5459	JFai_MLPDB5459_Missiones_Arg	KJ933690	KJ933620		-25.7011	-54.0864	Argentina	Misiones	Iguazu, 5 kilometros al sur de Andresito
Dendropsophus	minutus lineage 42	42	MLP DB 5181		MLP DB 5181	JFai_MLPDB5181_Missiones_Arg		KJ933619		-25.5089	-54.1167	Argentina	Misiones	Iguazu, Andresito, Parque Provincial Cametti
Dendropsophus	minutus lineage 43	43	Alcool14515	JRB34	NA	AF_MTR_JRB34_Curvelo_MG	KJ833359	KJ833329		-18.75	-44.4167	Brazil	MG	Curvelo
Dendropsophus	minutus lineage 43	43	CFBH-T 2047		CFBH 9276	CFBHT_2047_SdoRiacho_MG	KJ833537	KJ833234		-19.1689	-43.7144	Brazil	Santana do Riacho, MG	Serra do Cipo
Dendropsophus	minutus lineage 43	43	CFBH-T 2397		CFBH 10227	CFBHT_2397_Graomogol_MG	KJ833538	KJ833235		-16.5667	-42.9	Brazil	Grao Mogol, MG
Dendropsophus	minutus lineage 43	43	MNRJ 55036		MNRJ 55036	PJr_MNRJ_55036_CatAltas_MG	KJ833568	KJ833267		-20.0667	-43.4	Brazil	Minas Gerais	Catas Altas
