# Supplementary material for: High Levels of Diversity Uncovered in a Widespread Nominal Taxon: Continental Phylogeography of the Neotropical Tree Frog Dendropsophus minutus
Source: PLoS One. 2014 Sep 10;9(9):e103958. doi: 10.1371/journal.pone.0103958 (PMC4160190; doi:10.1371/journal.pone.0103958)
Supplement: Table S3 — Uncorrected pairwise p -distance among lineages and average within lineage p -distance. (XLSX) [file pone.0103958.s008.xlsx]

## Sheet: Plan1
Uncorrected paiwise mean p-distance																																												Within group mean p-distance
	1	2	3	4	5	6	7	8	9	10	11	12	13	14	15	16	17	18	19	20	21	22	23	24	25	26	27	28	29	30	31	32	33	34	35	36	37	38	39	40	41	42
1																																													0.0040
2	0.047																																												0.0031
3	0.045	0.046																																											n/c
4	0.041	0.046	0.030																																										0.0046
5	0.042	0.050	0.047	0.035																																									n/c
6	0.040	0.039	0.034	0.037	0.039																																								0.0057
7	0.097	0.090	0.100	0.093	0.091	0.086																																							n/c
8	0.096	0.105	0.114	0.111	0.104	0.098	0.109																																						0.0015
9	0.110	0.097	0.103	0.111	0.100	0.099	0.112	0.120																																					0.0000
10	0.104	0.094	0.100	0.111	0.105	0.104	0.103	0.119	0.044																																				n/c
11	0.095	0.075	0.084	0.085	0.091	0.085	0.078	0.114	0.081	0.075																																			0.0000
12	0.102	0.090	0.093	0.105	0.105	0.104	0.098	0.118	0.084	0.086	0.055																																		n/c
13	0.087	0.099	0.084	0.095	0.103	0.093	0.091	0.116	0.084	0.075	0.091	0.079																																	0.0000
14	0.080	0.082	0.081	0.088	0.091	0.086	0.077	0.105	0.081	0.065	0.067	0.084	0.027																																0.0038
15	0.098	0.097	0.100	0.103	0.104	0.108	0.110	0.131	0.100	0.092	0.077	0.080	0.085	0.077																															0.0028
16	0.100	0.095	0.099	0.103	0.099	0.095	0.101	0.132	0.106	0.113	0.085	0.108	0.097	0.077	0.060																														0.0000
17	0.102	0.094	0.100	0.103	0.098	0.098	0.091	0.112	0.089	0.089	0.074	0.077	0.077	0.063	0.073	0.083																													n/c
18	0.101	0.080	0.093	0.095	0.098	0.097	0.082	0.122	0.099	0.097	0.078	0.072	0.086	0.079	0.076	0.085	0.061																												0.0142
19	0.093	0.085	0.087	0.094	0.101	0.084	0.075	0.119	0.115	0.094	0.081	0.102	0.093	0.081	0.111	0.104	0.097	0.100																											0.0029
20	0.094	0.088	0.080	0.092	0.099	0.086	0.082	0.120	0.104	0.094	0.084	0.097	0.090	0.079	0.113	0.119	0.094	0.099	0.040																										0.0028
21	0.098	0.090	0.094	0.092	0.096	0.089	0.054	0.117	0.105	0.089	0.073	0.103	0.094	0.075	0.099	0.095	0.087	0.093	0.064	0.069																									n/c
22	0.096	0.081	0.093	0.093	0.091	0.086	0.063	0.125	0.119	0.107	0.096	0.115	0.101	0.086	0.124	0.111	0.103	0.104	0.069	0.073	0.063																								0.0014
23	0.089	0.078	0.090	0.080	0.090	0.082	0.049	0.114	0.110	0.088	0.072	0.103	0.077	0.062	0.099	0.098	0.090	0.087	0.058	0.064	0.041	0.058																							0.0046
24	0.101	0.092	0.103	0.093	0.103	0.097	0.061	0.117	0.119	0.100	0.087	0.112	0.082	0.070	0.117	0.111	0.096	0.101	0.069	0.074	0.047	0.064	0.018																						n/c
25	0.099	0.085	0.096	0.089	0.100	0.088	0.063	0.122	0.121	0.100	0.085	0.114	0.089	0.072	0.111	0.108	0.100	0.092	0.060	0.068	0.049	0.056	0.016	0.030																					0.0018
26	0.092	0.081	0.091	0.082	0.089	0.084	0.057	0.119	0.114	0.095	0.077	0.110	0.086	0.069	0.107	0.104	0.098	0.092	0.064	0.070	0.048	0.057	0.011	0.025	0.018																				0.0000
27	0.086	0.076	0.086	0.077	0.086	0.079	0.056	0.119	0.110	0.098	0.079	0.098	0.082	0.067	0.108	0.099	0.089	0.085	0.058	0.059	0.049	0.055	0.021	0.031	0.024	0.023																			0.0000
28	0.096	0.078	0.094	0.085	0.094	0.086	0.053	0.119	0.106	0.088	0.071	0.100	0.089	0.072	0.100	0.102	0.085	0.082	0.063	0.066	0.043	0.055	0.017	0.031	0.020	0.019	0.016																		0.0052
29	0.105	0.094	0.100	0.094	0.098	0.089	0.023	0.112	0.110	0.107	0.086	0.107	0.095	0.081	0.115	0.106	0.092	0.086	0.076	0.082	0.054	0.068	0.052	0.063	0.063	0.060	0.054	0.055																	0.0019
30	0.098	0.091	0.102	0.095	0.092	0.088	0.010	0.106	0.114	0.104	0.081	0.100	0.094	0.079	0.112	0.103	0.094	0.084	0.080	0.086	0.059	0.070	0.054	0.065	0.068	0.063	0.062	0.059	0.032																0.0188
31	0.097	0.094	0.100	0.092	0.095	0.086	0.014	0.115	0.116	0.105	0.086	0.098	0.082	0.077	0.114	0.106	0.091	0.086	0.074	0.080	0.054	0.066	0.049	0.056	0.063	0.058	0.052	0.053	0.018	0.023															0.0008
32	0.097	0.094	0.100	0.093	0.096	0.088	0.021	0.120	0.119	0.107	0.093	0.110	0.089	0.079	0.112	0.104	0.093	0.086	0.080	0.085	0.061	0.070	0.056	0.068	0.070	0.060	0.059	0.059	0.025	0.030	0.012														n/c
33	0.102	0.094	0.103	0.097	0.095	0.088	0.018	0.116	0.116	0.104	0.086	0.100	0.088	0.076	0.112	0.103	0.089	0.084	0.074	0.080	0.052	0.066	0.048	0.057	0.061	0.055	0.050	0.051	0.021	0.027	0.011	0.021													0.0096
34	0.099	0.091	0.102	0.095	0.093	0.088	0.014	0.114	0.114	0.102	0.083	0.096	0.085	0.074	0.112	0.105	0.089	0.084	0.074	0.077	0.052	0.066	0.046	0.055	0.060	0.054	0.049	0.050	0.019	0.023	0.007	0.017	0.012												0.0038
35	0.100	0.090	0.100	0.094	0.096	0.089	0.040	0.113	0.112	0.096	0.077	0.096	0.098	0.084	0.110	0.106	0.086	0.085	0.071	0.073	0.047	0.061	0.049	0.063	0.054	0.053	0.044	0.044	0.036	0.047	0.038	0.044	0.039	0.035											n/c
36	0.093	0.083	0.096	0.088	0.091	0.082	0.035	0.107	0.107	0.091	0.079	0.097	0.095	0.081	0.115	0.108	0.092	0.088	0.070	0.070	0.050	0.059	0.045	0.058	0.052	0.044	0.043	0.042	0.034	0.042	0.032	0.035	0.035	0.029	0.014										0.0036
37	0.080	0.077	0.089	0.081	0.077	0.072	0.035	0.109	0.107	0.093	0.084	0.105	0.086	0.072	0.108	0.104	0.091	0.091	0.067	0.077	0.052	0.063	0.042	0.054	0.056	0.049	0.049	0.051	0.034	0.042	0.031	0.037	0.033	0.031	0.040	0.035									n/c
38	0.097	0.092	0.103	0.095	0.096	0.089	0.028	0.116	0.114	0.098	0.078	0.096	0.091	0.077	0.106	0.104	0.089	0.091	0.061	0.073	0.047	0.059	0.042	0.054	0.051	0.049	0.049	0.046	0.034	0.037	0.028	0.035	0.032	0.028	0.028	0.027	0.026								n/c
39	0.092	0.083	0.094	0.088	0.089	0.080	0.034	0.114	0.106	0.092	0.074	0.094	0.085	0.073	0.103	0.104	0.088	0.089	0.062	0.070	0.046	0.062	0.038	0.052	0.047	0.044	0.045	0.042	0.037	0.041	0.034	0.041	0.037	0.031	0.029	0.029	0.029	0.020							0.0033
40	0.096	0.087	0.100	0.094	0.093	0.086	0.044	0.113	0.107	0.093	0.075	0.097	0.095	0.083	0.111	0.108	0.097	0.092	0.074	0.077	0.054	0.068	0.047	0.060	0.056	0.043	0.053	0.050	0.045	0.051	0.045	0.047	0.048	0.041	0.035	0.031	0.040	0.030	0.017						0.0018
41	0.093	0.086	0.096	0.091	0.095	0.082	0.043	0.117	0.112	0.098	0.080	0.101	0.090	0.081	0.110	0.108	0.095	0.095	0.073	0.081	0.051	0.066	0.045	0.058	0.052	0.047	0.050	0.046	0.043	0.049	0.039	0.044	0.046	0.039	0.032	0.031	0.038	0.029	0.015	0.020					0.0056
42	0.088	0.088	0.094	0.090	0.096	0.082	0.042	0.116	0.112	0.094	0.080	0.098	0.085	0.077	0.106	0.111	0.096	0.093	0.072	0.080	0.050	0.068	0.043	0.057	0.052	0.048	0.049	0.046	0.043	0.049	0.038	0.045	0.046	0.039	0.033	0.033	0.038	0.028	0.016	0.022	0.012				0.0007
43	0.092	0.089	0.094	0.089	0.094	0.080	0.045	0.111	0.114	0.096	0.085	0.104	0.088	0.081	0.110	0.111	0.095	0.097	0.078	0.083	0.057	0.071	0.050	0.064	0.059	0.053	0.054	0.053	0.046	0.051	0.038	0.037	0.046	0.040	0.032	0.030	0.034	0.029	0.020	0.027	0.022	0.023			0.0113
